# Supplementary material for: Genome-Wide Identification and Comprehensive Analyses of the Kinomes in Four Pathogenic Microsporidia Species
Source: PLoS One. 2014 Dec 30;9(12):e115890. doi: 10.1371/journal.pone.0115890 (PMC4280135; doi:10.1371/journal.pone.0115890)
Supplement: S1 Table — Draft Kinomes of the Microsporidia Enterocytozoon bieneusi, Encephalitozoon cuniculi, Nosema bombycis and Nosema ceranae . (XLSX) [file pone.0115890.s008.xlsx]

## Sheet: Enterocytozoon bieneusi kinome
KinaseID	GeneID old	GeneID	Group	Family	Subfamily	E value of classification	E value of identification	Protein sequence	Protein sequence size	Kinase Domain	Domain size	Catalytically active?	Domains in proteins sequense		Accessory domains (Pfam)	Signal peptides	Transmembrane domains	Subcellular localization
EbePK0001	EBI_1082g0001	EBI_22470	CMGC	CK2		2e-54	5.2e-60	NRVPDKYAITKSIGKGKYSEVFLGITRLSSGDQRIAKNVVIKVLKPIKIE KIKREVLVLKTLGEHPNVICLENIVFDKQTKLYSLIFSFIPHGDAYMIIR NATPKDTTLYALQLAHGINHCHVHGIMHRDIKPGNLIIHTKTKQLKIIDM GLAEFYFPKKEYSVRVASKYYKAPELLLNYPYYAYSLDTWGFGTVLGEMV TGRHPFFYTAKKNDDILEEIVALLGKKDLRTYLKKYDIAPSEMVKQVLDD PDIPEDRQDFIPLLKNNDYIQFVDILNRCLVYDHQERMSTHEIIDALNKI NK*	302	YAITKSIGKGKYSEVFLGITRLSSGDQRIAKNVVIKVLKPIKIEKIKREVLVLKTLGEHPNVICLENIVFDKQTKLYSLIFSFIPHGDAYMIIRNATPKDTTLYALQLAHGINHCHVHGIMHRDIKPGNLIIHTKTKQLKIIDMGLAEFYFPKKEYSVRVASKYYKAPELLLNYPYYAYSLDTWGFGTVLGEMVTGRHPFFYTAKKNDDILEEIVALLGKKDLRTYLKKYDIAPSEMVKQVLDDPDIPEDRQDFIPLLKNNDYIQFVDILNRCLVYDHQERMSTHEIIDAL	291	Active (K,D,D present)	7	297				mito: 13.0, cyto: 8.0, cyto_nucl: 7.5, nucl: 5.0
EbePK0002	EBI_1120g0001	EBI_23135	CMGC	CK2		4e-51	2.2e-55	MKISIAPHHANHNVEKDPHLTDYENYELKPDVPDKYAITKSIGKGKYSEV FLGITRLSSGDQRIAKNVVIKVLKPIKIEKIKREVLVLKTLGEHPNVICL ENIVFDKQTKLYSLIFSFIPHGDAYMIIRNATPKDTTLYALQLAHGINHC HVHGIMHRDIKPGNLIIHTKTKQLKIIDMGLAEFYFPKKEYSVRVASKYY KAPELLLNYPYYAYSLDTWGFGTVLGEMVTGRHPFFYTAKKNDDILEEIV ALLGKKDLRTYLKKYDIAPSEMVKQVLDDPDIPEDRQDFIPLLKNNDYIQ FVDILNRC*	308	YAITKSIGKGKYSEVFLGITRLSSGDQRIAKNVVIKVLKPIKIEKIKREVLVLKTLGEHPNVICLENIVFDKQTKLYSLIFSFIPHGDAYMIIRNATPKDTTLYALQLAHGINHCHVHGIMHRDIKPGNLIIHTKTKQLKIIDMGLAEFYFPKKEYSVRVASKYYKAPELLLNYPYYAYSLDTWGFGTVLGEMVTGRHPFFYTAKKNDDILEEIVALLGKKDLRTYLKKYDIAPSEMVKQVLDDPDIPEDRQDFIPLLKNND	262	Active (K,D,D present)	36	297				cyto: 16.5, cyto_nucl: 12.5, nucl: 5.5, pero: 4.0
EbePK0003	EBI_1156g0001	EBI_25533	CMGC	CK2		1e-38	9.5e-44	MIIRNATPKDTTLYALQLAHGINHCHVHGIMHRDIKPGNLIIHTKTKQLK IIDMGLAEFYFPKKEYSVRVASKYYKAPELLLNYPYYAYSLDTWGFGTVL GEMVTGRHPFFYTAKKNDDILEEIVALLGKKDLRTYLKKYDIAPSEMVKQ VLDDPDIPEDRQDFIPLLKNNDYIQFVDILNRCLVYDHQERMSTHEIIDA LNKINK*	206	IRNATPKDTTLYALQLAHGINHCHVHGIMHRDIKPGNLIIHTKTKQLKIIDMGLAEFYFPKKEYSVRVASKYYKAPELLLNYPYYAYSLDTWGFGTVLGEMVTGRHPFFYTAKKNDDILEEIVALLGKKDLRTYLKKYDIAPSEMVKQVLDDPDIPEDRQDFIPLLKNNDYIQFVDILNRCLVYDHQERMSTHEIIDAL	199	Dead - missing K131	3	201				mito: 12.0, cyto_nucl: 7.5, nucl: 7.0, cyto: 6.0
EbePK0004	EBI_1423g0001	EBI_25721	CMGC	CK2		2e-13	4.6e-15	MKISIAPHHANHNVEKDPHLTDYENYELKPDVPDKYAITKSIGKGKYSEV FLGITRLSSGDQRIAKNVVIKVLKPIKIEKIKREVLVLKTLGEHPNVICL ENIVFDKQTKLYSLIFSFIPHGDAYMI*	127	YAITKSIGKGKYSEVFLGITRLSSGDQRIAKNVVIKVLKPIKIEKIKREVLVLKTLGEHPNVICLENIVFDKQTKLYSLIFSFIPHGDAYMI	92		36	127				cyto: 17.5, cyto_nucl: 11.0, pero: 4.0, nucl: 3.5
EbePK0005	EBI_1444g0001	EBI_25533	CMGC	CK2		1e-38	9.5e-44	MIIRNATPKDTTLYALQLAHGINHCHVHGIMHRDIKPGNLIIHTKTKQLK IIDMGLAEFYFPKKEYSVRVASKYYKAPELLLNYPYYAYSLDTWGFGTVL GEMVTGRHPFFYTAKKNDDILEEIVALLGKKDLRTYLKKYDIAPSEMVKQ VLDDPDIPEDRQDFIPLLKNNDYIQFVDILNRCLVYDHQERMSTHEIIDA LNKINK*	206	IRNATPKDTTLYALQLAHGINHCHVHGIMHRDIKPGNLIIHTKTKQLKIIDMGLAEFYFPKKEYSVRVASKYYKAPELLLNYPYYAYSLDTWGFGTVLGEMVTGRHPFFYTAKKNDDILEEIVALLGKKDLRTYLKKYDIAPSEMVKQVLDDPDIPEDRQDFIPLLKNNDYIQFVDILNRCLVYDHQERMSTHEIIDAL	199	Dead - missing K131	3	201				mito: 12.0, cyto_nucl: 7.5, nucl: 7.0, cyto: 6.0
EbePK0006	EBI_1469g0001	EBI_26798	CMGC	CK2		1e-38	1e-43	MIIRNATPKDTTLYALQLAHGINHCHVHGIMHRDIKPGNLIIHTKTKQLK IIDMGLAEFYFPKKEYSVRVASKYYKAPELLLNYPYYAYSLDTWGFGTVL GEMVTGRHPFFYTAKKNDDILEEIVALLGKKDLRTYLKKYDIAPSEMVKQ VLDDPDIPEDRQDFIPLLKNNDYIQFVDILNRCLVYDHQERMSTHEIIDA *	200	IRNATPKDTTLYALQLAHGINHCHVHGIMHRDIKPGNLIIHTKTKQLKIIDMGLAEFYFPKKEYSVRVASKYYKAPELLLNYPYYAYSLDTWGFGTVLGEMVTGRHPFFYTAKKNDDILEEIVALLGKKDLRTYLKKYDIAPSEMVKQVLDDPDIPEDRQDFIPLLKNNDYIQFVDILNRCLVYDHQERMSTHEIIDA	198	Dead - missing K131	3	200				mito: 10.0, cyto_nucl: 10.0, nucl: 7.5, cyto: 7.5
EbePK0007	EBI_1526g0001	EBI_25624	CMGC	CK2		4e-13	9.5e-13	MKISIAPHHANHNVEKDPHLTDYENYELKPDVPDKYAITKSIGKGKYSEV FLGITRLSSGDQRIAKNVVIKVLKPIKIEKIKREVLVLKTLGEHPNVICL ENIVFDKQQSSTPDISFIPMGCVLIIECTPRHTLMPALPWITLHYRICRT KPNSHPNSMNMMA	163	ITKSIGKGKYSEVFLGITRLSSGDQRIAKNVVIKVLKPIKIEKIKREVLVLKTLGEHPNVICLENIVFDKQQ	116	Dead - missing D455, D513	36	135				cyto_nucl: 11.5, nucl: 11.0, cyto: 10.0, mito: 3.0
EbePK0008	EBI_1694g0001	EBI_27048	CMGC	CK2		4e-34	1.3e-34	MHRDIKPGNLIIHTKTKQLKIIDMGLAEFYFPKKEYSVRVASKYYKAPEL LLNYPYYAYSLDTWGFGTVLGEMVTGRHPFFYTAKKNDDILEEIVALLGK KDLRTYLKKYDIAPSEMVKQVLDDPDIPEDRQDFIPLLKNNDYIQFVDIL NRCLVYDHQERMSTHEIIDALNKINK*	176	MHRDIKPGNLIIHTKTKQLKIIDMGLAEFYFPKKEYSVRVASKYYKAPELLLNYPYYAYSLDTWGFGTVLGEMVTGRHPFFYTAKKNDDILEEIVALLGKKDLRTYLKKYDIAPSEMVKQVLDDPDIPEDRQDFIPLLKNNDYIQFVDILNRCLVYDHQERMSTHEIIDAL	171	Dead - missing K131	1	171				mito: 10.0, cyto_nucl: 8.5, cyto: 7.5, nucl: 6.5
EbePK0009	EBI_175g0002	EBI_22100	CMGC	CK2		2e-47	3.4e-54	MKISIAPHHANHNVEKDPHLTDYENYELKPDVPDKYAITKSIGKGKYSEV FLGITRLSSGDQRIAKNVVIKVLKPIKIEKIKREVLVLKTLGEHPNVICL ENIVFDKQTKLYSLIFSFIPHGDAYMIIRNATPKDTTLYALQLAHGINHC HVHGIMHRDIKPGNLIIHTKTKQLKIIDMGLAEFYFPKKEYSVRVASKYY KAPELLLNYPYYAYSLDTWGFGTVLGEMVTGRHPFFYTAKKNDDILEEIV ALLGKKICVLI*	261	YAITKSIGKGKYSEVFLGITRLSSGDQRIAKNVVIKVLKPIKIEKIKREVLVLKTLGEHPNVICLENIVFDKQTKLYSLIFSFIPHGDAYMIIRNATPKDTTLYALQLAHGINHCHVHGIMHRDIKPGNLIIHTKTKQLKIIDMGLAEFYFPKKEYSVRVASKYYKAPELLLNYPYYAYSLDTWGFGTVLGEMVTGRHPFFYTAKKNDDILEEIVALLGKKI	222	Active (K,D,D present)	36	257				cyto: 10.5, cyto_nucl: 10.0, nucl: 8.5, pero: 3.0, mito: 2.0
EbePK0010	EBI_283g0002	EBI_22373	CMGC	CK2		4e-26	4.2e-31	MKISIAPHHANHNVEKDPHLTDYENYELKPDVPDKYAITKSIGKGKYSEV FLGITRLSSGDQRIAKNVVIKVLKPIKIEKIKREVLVLKTLGEHPNVICL ENIVFDKQTKLYSLIFSFIPHGDAYMIIRNATPKDTTLYALQLAHGINHC HVHGIMHRDIKPGNLIISPKQSIGNNK*	177	YAITKSIGKGKYSEVFLGITRLSSGDQRIAKNVVIKVLKPIKIEKIKREVLVLKTLGEHPNVICLENIVFDKQTKLYSLIFSFIPHGDAYMIIRNATPKDTTLYALQLAHGINHCHVHGIMHRDIKPGNLIISPKQSIG	139	Dead - missing D513	36	174				cyto: 14.5, cyto_nucl: 10.0, mito: 5.0, nucl: 4.5
EbePK0011	EBI_384g0001	EBI_26209	CMGC	CK2		7e-39	8e-43	MKISIAPHHANHNVEKDPHLTDYENYELKPDVPDKYAITKSIGKGKYSEV FLGITRLSSGDQRIAKNVVIKVLKPIKIEKIKREVLVLKTLGEHPNVICL ENIVFDKQTKLYSLIFSFIPHGDAYMIIRNATPKDTTLYALQLAHGINHC HVHGIMHRDIKPGNLIIHTKTKQLKIIDMGLAEFYFPKKEYSVRVASKYY KAPELLLNYPYYASSR	216	YAITKSIGKGKYSEVFLGITRLSSGDQRIAKNVVIKVLKPIKIEKIKREVLVLKTLGEHPNVICLENIVFDKQTKLYSLIFSFIPHGDAYMIIRNATPKDTTLYALQLAHGINHCHVHGIMHRDIKPGNLIIHTKTKQLKIIDMGLAEFYFPKKEYSVRVASKYYKAPELLLNYPYYASS	180	Active (K,D,D present)	36	215				cyto: 15.0, cyto_nucl: 11.0, nucl: 5.0, pero: 4.0
EbePK0012	EBI_387g0002	EBI_25161	CMGC	CK2		4e-47	2.3e-52	MKISIAPHHANHNVEKDPHLTDYENYELKPDVPDKYAITKSIGKGKYSEV FLGITRLSSGDQRIAKNVVIKVLKPIKIEKIKREVLVLKTLGEHPNVICL ENIVFDKQTKLYSLIFSFIPHGDAYMIIRNATPKDTTLYALQLAHGINHC HVHGIMHRDIKPGNLIIHTKTKQLKIIDMGLAEFYFPKKEYSVRVASKYY KAPELLLNYPYYAYSLDTWGFGTVLGKMVTGKTPFFYTAKKNDDILEENV ALLGKKNCVPI*	261	YAITKSIGKGKYSEVFLGITRLSSGDQRIAKNVVIKVLKPIKIEKIKREVLVLKTLGEHPNVICLENIVFDKQTKLYSLIFSFIPHGDAYMIIRNATPKDTTLYALQLAHGINHCHVHGIMHRDIKPGNLIIHTKTKQLKIIDMGLAEFYFPKKEYSVRVASKYYKAPELLLNYPYYAYSLDTWGFGTVLGKMVTGKTPFFYTAKKNDDILEENVALLGKKNC	223	Active (K,D,D present)	36	258				cyto: 17.5, cyto_nucl: 10.5, mito: 4.0, pero: 3.0
EbePK0013	EBI_446g0001	EBI_23428	CMGC	CK2		4e-20	1.1e-21	MKISIAPHHANHNVEKDPHLTDYENYELKPDVPDKYAITKSIGKGKYSEV FLGITRLSSGDQRIAKNVVIKVLKPIKIEKIKREVLVLKTLGEHPNVICL ENIVFDKQTKLYSLIFSFIPHGDAYMIIRNATPKDTTLYALQLAHGINHC HVHGISTE	158	YAITKSIGKGKYSEVFLGITRLSSGDQRIAKNVVIKVLKPIKIEKIKREVLVLKTLGEHPNVICLENIVFDKQTKLYSLIFSFIPHGDAYMIIRNATPKDTTLYALQLAHGINHCHVHGIS	121	Dead - missing D455, D513	36	156				cyto: 18.5, cyto_nucl: 11.5, nucl: 3.5, pero: 3.0
EbePK0014	EBI_647g0001	EBI_25009	CMGC	CK2		2e-54	8e-61	MKISIAPHHANHNVEKDPHLTDYENYELKPDVPDKYAITKSIGKGKYSEV FLGITRLSSGDQRIAKNVVIKVLKPIKIEKIKREVLVLKTLGEHPNVICL ENIVFDKQTKLYSLIFSFIPHGDAYMIIRNATPKDTTLYALQLAHGINHC HVHGIMHRDIKPGNLIIHTKTKQLKIIDMGLAEFYFPKKEYSVRVASKYY KAPELLLNYPYYAYSLDTWGFGTVLGEMVTGRHPFFYTAKKNDDILEEIV ALLGKKDLRTYLKKYDIAPSEMVKQVLDDPDIPEDRQDFIPLLKNNDYIQ FVDILNRCLVYDHQERMSTHEIIDALIKSISNIPILLPRRKKN*	343	YAITKSIGKGKYSEVFLGITRLSSGDQRIAKNVVIKVLKPIKIEKIKREVLVLKTLGEHPNVICLENIVFDKQTKLYSLIFSFIPHGDAYMIIRNATPKDTTLYALQLAHGINHCHVHGIMHRDIKPGNLIIHTKTKQLKIIDMGLAEFYFPKKEYSVRVASKYYKAPELLLNYPYYAYSLDTWGFGTVLGEMVTGRHPFFYTAKKNDDILEEIVALLGKKDLRTYLKKYDIAPSEMVKQVLDDPDIPEDRQDFIPLLKNNDYIQFVDILNRCLVYDHQERMSTHEIIDALI	292	Active (K,D,D present)	36	327				nucl: 18.5, cyto_nucl: 13.5, cyto: 7.5
EbePK0015	EBI_708g0001	EBI_23314	CMGC	CK2		9e-35	1.2e-36	MIIRNATPKDTTLYALQLAHGINHCHVHGIMHRDIKPGNLIIHTKTKQLK IIDMGLAEFYFPKKEYSVRVASKYYKAPELLLNYPYYAYSLDTWGFGTVL GEMVTGRHPFFYTAKKNDDILEEIVALLGKKDLRTYLKKYDIAPSEMVKQ VLDDPDIPEDRQDFIPLSKQRYTSGRRIPSTEALFNESSGKECPPPEIIG WPLNKNHKIKYFPISFLPYGGKKTN*	225	IRNATPKDTTLYALQLAHGINHCHVHGIMHRDIKPGNLIIHTKTKQLKIIDMGLAEFYFPKKEYSVRVASKYYKAPELLLNYPYYAYSLDTWGFGTVLGEMVTGRHPFFYTAKKNDDILEEIVALLGKKDLRTYLKKYDIAPSEMVKQVLDDPDIPEDRQDFIPLS	166	Dead - missing K131	3	168				mito: 12.0, cyto: 10.5, cyto_nucl: 7.5, nucl: 3.5
EbePK0016	EBI_790g0002	EBI_25525	CMGC	CK2		7e-33	4e-30	MHRDINPGTLIIHTKTKQLKIIDMGLAEFYFPKKEYSVRVASKYYKAPEL LLNYPYYAYSLDTWGFGTVLGEMVTGRHPFFYTAKKNDDILEEIVALLGK KDLRTYLKKYDIAPSEMVKQVLDDPDIPEDRQDFIPLLKNNDYIQFVDIL NRCLVYDHQERMSTHEIIDALNKINK*	176	MHRDINPGTLIIHTKTKQLKIIDMGLAEFYFPKKEYSVRVASKYYKAPELLLNYPYYAYSLDTWGFGTVLGEMVTGRHPFFYTAKKNDDILEEIVALLGKKDLRTYLKKYDIAPSEMVKQVLDDPDIPEDRQDFIPLLKNNDYIQFVDILNRCLVYDHQERMSTHEIIDAL	171	Dead - missing K131	1	171				mito: 9.0, cyto_nucl: 9.0, nucl: 7.5, cyto: 7.5
EbePK0017	EBI_929g0001	EBI_25026	CMGC	CK2		2e-54	7.3e-61	MKISIAPHHATHNVEKIPHLTDYENYELKPDVPDKYAITKSIGKGKYSEV FLGITRLSSGDQRIAKNVVIKVLKPIKIEKIKREVLVLKTLGEHPNVICL ENIVFDKQTKLYSLIFSFIPHGDAYMIIRNATPKDTTLYALQLAHGINHC HVHGIMHRDIKPGNLIIHTKTKQLKIIDMGLAEFYFPKKEYSVRVASKYY KAPELLLNYPYYAYSLDTWGFGTVLGEMVTGRHPFFYTAKKNDDILEEIV ALLGKKDLRTYLKKYDIAPSEMVKQVLDDPDIPEDRQDFIPLLKNNDYIQ FVDILNRCLVYDHQERMSTHEIIDALNKINK*	331	YAITKSIGKGKYSEVFLGITRLSSGDQRIAKNVVIKVLKPIKIEKIKREVLVLKTLGEHPNVICLENIVFDKQTKLYSLIFSFIPHGDAYMIIRNATPKDTTLYALQLAHGINHCHVHGIMHRDIKPGNLIIHTKTKQLKIIDMGLAEFYFPKKEYSVRVASKYYKAPELLLNYPYYAYSLDTWGFGTVLGEMVTGRHPFFYTAKKNDDILEEIVALLGKKDLRTYLKKYDIAPSEMVKQVLDDPDIPEDRQDFIPLLKNNDYIQFVDILNRCLVYDHQERMSTHEIIDAL	291	Active (K,D,D present)	36	326				cyto: 16.5, cyto_nucl: 14.0, nucl: 6.5
EbePK0018	EBI_954g0001	EBI_26214	CMGC	CK2		8e-39	2.3e-43	MFFRNAIPKDTTLYALQLAHGINHCHVQGIMHRDIKPGNLIIHTKTKQLK IIDMGLAEFYFPKKEYSVRVASKYYKAPELLLNYPYYAYSLDTWGFGTVL GEMVTGRHPFFYTAKKNDDILEEIVALLGKKDLRTYLKKYDIAPSEMVKQ VLDDPDIPEDRQDFIPLLKNNDYIQFVDILNRCLVYDHQERMSTHEIIDA LNKINK*	206	RNAIPKDTTLYALQLAHGINHCHVQGIMHRDIKPGNLIIHTKTKQLKIIDMGLAEFYFPKKEYSVRVASKYYKAPELLLNYPYYAYSLDTWGFGTVLGEMVTGRHPFFYTAKKNDDILEEIVALLGKKDLRTYLKKYDIAPSEMVKQVLDDPDIPEDRQDFIPLLKNNDYIQFVDILNRCLVYDHQERMSTHEIIDAL	198	Dead - missing K131	4	201				mito: 10.0, nucl: 8.0, cyto_nucl: 8.0, cyto: 6.0
EbePK0019	EBI_24g0031	EBI_24432	CMGC	CDK	CDC2	2e-77	3.4e-104	MSKSSYKKIKKIGEGTYGIVYKGINKETGKIVAIKKIRPLNEDEGIPATT IREIVLLKSLKHPNIIDLIEIIHKNDSIYLIFEYMKTDLKKILDNNTSNK ILFNYNQILYISKQLLEGIYYCHSKNIFHRDIKPQNILINNDLRVKLGDF GLARAASNPLKCYTKEIITLWYRPPELLLGATYYDSSVDIWSIGCIMYEL YTNRPLFPGESEIDQINKIFSVFGIPKNEDWNNVENLKNYNTTNFTLTLS QPFLLIKHNEFKDILLKMLKYDPIKRINAKELLKYDLFSKFN*	292	YKKIKKIGEGTYGIVYKGINKETGKIVAIKKIRPLNEDEGIPATTIREIVLLKSLKHPNIIDLIEIIHKNDSIYLIFEYMKTDLKKILDNNTSNKILFNYNQILYISKQLLEGIYYCHSKNIFHRDIKPQNILINNDLRVKLGDFGLARAASNPLKCYTKEIITLWYRPPELLLGATYYDSSVDIWSIGCIMYELYTNRPLFPGESEIDQINKIFSVFGIPKNEDWNNVENLKNYNTTNFTLTLSQPFLLIKHNEFKDILLKMLKYDPIKRINAKELLKYDLF	283	Active (K,D,D present)	6	288				cyto: 11.0, mito: 10.0, nucl: 4.0
EbePK0020	EBI_29g0013	EBI_22495	CMGC	CDK	PHO85	2e-51	1e-82	MAKYIQGKKIGSGTYSNVYEALDTEFNQTVALKKIILNENEGIPSTTLRE ISILKILNHKNIINLLNIIHKEEFLIMVLEYVEYDLLTFIEKFQHTKLSL IHQLIYGLHFIHSNNIIHRDLKPANILVTKHGQLKIADFGLARIVNSMDS GYSSEVITLWYRPPELLNNTAFYSFEVDIWSLGCIIYEIITNKPLFFGKN KEHQLELIKAINLTEIEHELSLYKIPNKYTKIVIKCLEKNPSLRISIGEI VLLLDSI*	257	YIQGKKIGSGTYSNVYEALDTEFNQTVALKKIILNENEGIPSTTLREISILKILNHKNIINLLNIIHKEEFLIMVLEYVEYDLLTFIEKFQHTKLSLIHQLIYGLHFIHSNNIIHRDLKPANILVTKHGQLKIADFGLARIVNSMDSGYSSEVITLWYRPPELLNNTAFYSFEVDIWSLGCIIYEIITNKPLFFGKNKEHQLELIKAINLTEIEHELSLYKIPNKYTKIVIKCLEKNPSLRISIGEIVLLL	251	Active (K,D,D present)	4	254				nucl: 11.5, cyto_nucl: 11.0, cyto: 9.5, mito: 5.0
EbePK0021	EBI_113g0003	EBI_24644	CMGC	CDK	CDK7	1e-60	2.3e-84	FFKIKKIGEGSYVSSFLAKEISSESSKLPMLIRGETYRRLVAIKKIKITP HGHGFEINALREIRALKLFNHPNIVSMYDIFIHKMNIHIVLEYVEFTLDQ FIKCKDIILMPSDIKSWVFMLLSGLKVMHDNYIIHRDLKPNNLLVSNDGT LKIADFGLSRKITEIMTPDATTRWYRAPEMLLGLNQYTMASDIWSVGVIM AEMFLRMPFFIADTDIQQLETICKILGTPQNYDLFDQKTSILKMKIYPPT NLKLIFTAISDDALDLLQSCLQFNPRDRISITDALNHRYFQTLLVPTPIG KLPTINKTQ*	309	FFKIKKIGEGSYVSSFLAKEISSESSKLPMLIRGETYRRLVAIKKIKITPHGHGFEINALREIRALKLFNHPNIVSMYDIFIHKMNIHIVLEYVEFTLDQFIKCKDIILMPSDIKSWVFMLLSGLKVMHDNYIIHRDLKPNNLLVSNDGTLKIADFGLSRKITEIMTPDATTRWYRAPEMLLGLNQYTMASDIWSVGVIMAEMFLRMPFFIADTDIQQLETICKILGTPQNYDLFDQKTSILKMKIYPPTNLKLIFTAISDDALDLLQSCLQFNPRDRISITDALNHRYF	290	Active (K,D,D present)	1	290				nucl: 11.5, cyto_nucl: 9.5, cyto: 6.5, mito: 5.0, pero: 3.0
EbePK0022	EBI_223g0001	EBI_26558	CMGC	CDK	CDK7	2e-40	1.3e-61	MHDNYIIHRDLKPNNLLVSNDGTLKIADFGLSRKITEIMTPDATTRWYRA PEMLLGLNQYTMASDIWSVGVIMAEMFLRMPFFIADTDIQQLETICKILG TPQNYDLFDQKTSILKMKIYPPTNLKLIFTAISDDALDLLQSCLQFNPRD RISITDALNHRYFQTLPVPTPIGKLPTINKTQ*	182	MHDNYIIHRDLKPNNLLVSNDGTLKIADFGLSRKITEIMTPDATTRWYRAPEMLLGLNQYTMASDIWSVGVIMAEMFLRMPFFIADTDIQQLETICKILGTPQNYDLFDQKTSILKMKIYPPTNLKLIFTAISDDALDLLQSCLQFNPRDRISITDALNHRYF	163	Dead - missing K131	1	163				nucl: 14.0, cyto_nucl: 11.0, cyto: 6.0, pero: 4.0
EbePK0023	EBI_19g0048	EBI_24337	CMGC	CDK	CDK7	5e-63	1.8e-83	MAEYFKIKKLGEGTYATIYLAKEITSESTKFTTVDPGETYRRLVAIKKIK ITPHGHGIEINALREIRALKLFNHPNIVSMYDIFIHKMNIHIVLEYVEFT LDQFIKCKDIILMPSDIKSWVFMLLSGLKVMHDNYIIHRDLKPNNLLVSN DGTLKIADFGLSRKITEIMTPDATTRWYRAPEMLLGLNQYTMASDIWSVG VIMAEMFLRMPFFIADTDIQQLETICKILGTPQNYDLFDQKTSILKMKIY PPTNLKLIFTAISDDALDLLQSCLQFNPRDRISITDALNHRYFQTLPVPT PIGKLPTINKTQ*	312	YFKIKKLGEGTYATIYLAKEITSESTKFTTVDPGETYRRLVAIKKIKITPHGHGIEINALREIRALKLFNHPNIVSMYDIFIHKMNIHIVLEYVEFTLDQFIKCKDIILMPSDIKSWVFMLLSGLKVMHDNYIIHRDLKPNNLLVSNDGTLKIADFGLSRKITEIMTPDATTRWYRAPEMLLGLNQYTMASDIWSVGVIMAEMFLRMPFFIADTDIQQLETICKILGTPQNYDLFDQKTSILKMKIYPPTNLKLIFTAISDDALDLLQSCLQFNPRDRISITDALNHRYF	290	Active (K,D,D present)	4	293				cyto_nucl: 9.0, nucl: 8.5, cyto: 8.5, mito: 4.0, pero: 4.0
EbePK0024	EBI_38g0010	EBI_24928	CMGC	CDK	CRK7	4e-29	1.6e-65	MELHAKKKYKQLITTTGSLKNYTFIKKISKGTFGEVNLYQKHNKNYAIKK FIAKKIGPVHITIIRELKSLIELNNCDYIIQISEIIFENKNIYVVFPYYE TTLAKIKYQYVHDIQNHFKQCIYGIKYIHDKNIIHRDLKSTNILIDLNNK IKIIDFGMSRKLNPLMTSIVTTLWYRAPELLEHGEKNLYVKYEKKIDVWS MGIILLEMFLGFVPCQSNNEIQQYTKIKETLSNIHEKYYFLPENVKNLLA KMLEFNPEKRISINEIVLDPFLTEKINEKETICIPKNLNI*	290	YTFIKKISKGTFGEVNLYQKHNKNYAIKKFIAKKIGPVHITIIRELKSLIELNNCDYIIQISEIIFENKNIYVVFPYYETTLAKIKYQYVHDIQNHFKQCIYGIKYIHDKNIIHRDLKSTNILIDLNNKIKIIDFGMSRKLNPLMTSIVTTLWYRAPELLEHGEKNLYVKYEKKIDVWSMGIILLEMFLGFVPCQSNNEIQQYTKIKETLSNIHEKYYFLPENVKNLLAKMLEFNPEKRISINEIVLDPFL	251	Active (K,D,D present)	22	272				cyto: 10.0, nucl: 9.0, mito: 8.0
EbePK0025	EBI_20g0022	EBI_22789	Other	PLK		2e-52	4.2e-84	MKGWFIRNNIRWQFMYPRKMPKVCKQKLSQTATKEKYFKPINFILIHNNY QFKITKFLGQGAYAQVFEAIVKSIGTSNTSVFIPTIVALKIIKLELVKSQ KAKNMLETELQIQKKLNHPNIVKMYYSFRDYEYLYMVLEHCNEGALDKHP LFKTRDARVFTFIKCISFQILNGLMYLHKNHIIHRDLKLGNIFINNTNEI TIKIGDFGLCALIEHDSKRKTVCGTPNYIAPEVLFGKDCGHSYEADVWSF GIILYTLLIGNPPFQEATVDEIYTRIRKNEFCFPDRFKEMAGQVSDTLFD AAKELINGILVSHPENRLTLKEIWEHRFFKLIESSKNDTYESSHIMTNQS KKISMCSLILYHLEHNLYQYKDISEDHVIFSFPMSELKCIGY…	537	FKITKFLGQGAYAQVFEAIVKSIGTSNTSVFIPTIVALKIIKLELVKSQKAKNMLETELQIQKKLNHPNIVKMYYSFRDYEYLYMVLEHCNEGALDKHPLFKTRDARVFTFIKCISFQILNGLMYLHKNHIIHRDLKLGNIFINNTNEITIKIGDFGLCALIEHDSKRKTVCGTPNYIAPEVLFGKDCGHSYEADVWSFGIILYTLLIGNPPFQEATVDEIYTRIRKNEFCFPDRFKEMAGQVSDTLFDAAKELINGILVSHPENRLTLKEIWEHRFF	279	Active (K,D,D present)	52	329				plas: 8.0, mito: 7.5, nucl: 7.0, cyto_mito: 5.0, E.R.: 2.0
EbePK0026	EBI_24g0034	EBI_24444	Other	CDC7		4e-46	9.6e-67	MTLDTNNCLENSNDYTIVENNIQQRFEWIKHRYIIQTQIGEGAFSQVFKA YDTHTNSYVAIKAISQTTAPIRILEELNILKMLGGQNFCIPLIDVKRKND QILAIFPLINGIDFKDFIKTSNKKDVQNYMMCLLKAVKHIHSYGYMHRDI KPSNFLYDMNQELGFLIDFGLVQKVKLKKIMKETKEAPILFFNSTIKPSR PPGYFEYDSRPIMKAPRAGTRGFRAPEILFKSTQQGTEIDIWSVGVIFLC ILTNQYPFFISLEDMDGLVEIGIIFGHAKMRKAAKLYNRIWKSNIETITE EGLGFRKIIENLNPEGDISDDAIDLLEKLLCLDSNERITAEEAIKHKYFY *	350	YIIQTQIGEGAFSQVFKAYDTHTNSYVAIKAISQTTAPIRILEELNILKMLGGQNFCIPLIDVKRKNDQILAIFPLINGIDFKDFIKTSNKKDVQNYMMCLLKAVKHIHSYGYMHRDIKPSNFLYDMNQELGFLIDFGLVQKVKLKKIMKETKEAPILFFNSTIKPSRPPGYFEYDSRPIMKAPRAGTRGFRAPEILFKSTQQGTEIDIWSVGVIFLCILTNQYPFFISLEDMDGLVEIGIIFGHAKMRKAAKLYNRIWKSNIETITEEGLGFRKIIENLNPEGDISDDAIDLLEKLLCLDSNERITAEEAIKHKYF	317	Active (K,D,D present)	33	349				nucl: 18.5, cyto_nucl: 13.0, cyto: 6.5
EbePK0027	EBI_2g0046	EBI_25561	Other	Aur		1e-61	1.2e-93	MNSNNSFITIDDFELGKGLGIGQFGQVWLAKHKKEGFICAIKIIEFSKIS ENVQVKNIRREIEIHLNLSHPNIISMYGYFYDSERLYCVLEYAGNEDLYS LLDKKGKLTELETKVYIRQIADAIEYLHKQNIIHRDIKPENILIGCDDKL KLADFGWSVVNLDNKRDTFCGTKDYLSPEICQEKIYTKAIDIWCIGILCY ELLTGECPFDLGNKSLQAIKHMIPTEEIKFPSYLSKEAISFIKKCTIKNP EYRITINEVLQDSFLQ*	266	FELGKGLGIGQFGQVWLAKHKKEGFICAIKIIEFSKISENVQVKNIRREIEIHLNLSHPNIISMYGYFYDSERLYCVLEYAGNEDLYSLLDKKGKLTELETKVYIRQIADAIEYLHKQNIIHRDIKPENILIGCDDKLKLADFGWSVVNLDNKRDTFCGTKDYLSPEICQEKIYTKAIDIWCIGILCYELLTGECPFDLGNKSLQAIKHMIPTEEIKFPSYLSKEAISFIKKCTIKNPEYRITINEVLQDSFL	253	Active (K,D,D present)	13	265				nucl: 14.5, cyto_nucl: 12.0, cyto: 8.5, pero: 2.0
EbePK0028	EBI_38g0016	EBI_27532	Other	WNK		2e-51	9.5e-67	MFRNFLFFCPLCMHSSEQIKMSPNLTKRYTKTNIVLGEGSYKTVTKAMDI EEGKEVAYNEVKLKKYEQELQTTSSFSKEIALLKNINHPNILKIISYWFE GDNFIFITELMTGGTLKEYIGKMGNLSEKLIKKWGKQILEGINYLHNCNP PIIHRDIKADNIFVNSAQGEIKIGDLGIAKEKKYKRYTIVGTLNYMAREM FEGDGYNEKVDIYAFGMTLIQMSTGRTPYVECQENSDIKKNVLQGIPPEA LKYVENKCLKHLIINCITPAWDRYTAQKCLEHHFFKHTDCNGTCMPDACC MIYPVGKEKNISLSIINFRSIHDIITFQIQTIEQTTKENFKFIKFDYHLK KDSVKTICEELEKENVIQPNMLEYFQNLLQKGIEKAQDKLKK…	689	TKTNIVLGEGSYKTVTKAMDIEEGKEVAYNEVKLKKYEQELQTTSSFSKEIALLKNINHPNILKIISYWFEGDNFIFITELMTGGTLKEYIGKMGNLSEKLIKKWGKQILEGINYLHNCNPPIIHRDIKADNIFVNSAQGEIKIGDLGIAKEKKYKRYTIVGTLNYMAREMFEGDGYNEKVDIYAFGMTLIQMSTGRTPYVECQENSDIKKNVLQGIPPEALKYVENKCLKHLIINCITPAWDRYTAQKCLEHHFF	256	Dead - missing K131	30	285				nucl: 13.5, mito: 11.0, cyto_nucl: 8.5
EbePK0029	EBI_18g0048	EBI_24207	Other	PLK		1e-21	2.6e-57	MINERYKILKIIGEGGFSTIYKGHDIQLNIDVGIKTIKPGSKEIDIIKNL CYDPDGTKHIHENIIQVLNIIEANDLVYIIFELCEMNLIDFANEYELNED NILKILRMILLGINFIHNRGIIHRDIKLSNILIKNNIIKICDFGLSCFEN ANNFSLCGTVDYMAPELLNIKNDNKNEKLYYTNKIDLYSVGILAKMLLHK TKANNIQNTQISKELTDFIQLFLEQNSNIRLSAINGLKHTIFDKFFKQIP NFKLIKKFQKKTEYGIIERRDNFISMKYDENIIKICYSDNFCSIHNNKNI HCNNCIIISNFDHFDTYILFNDKKIEKYLLTNTQLKYYNYICGYLDILSS TTIIHTIRATQYIFNYFLNNHWEYKTDKFTIKKIKDGYNLNG…	515	YKILKIIGEGGFSTIYKGHDIQLNIDVGIKTIKPGSKEIDIIKNLCYDPDGTKHIHENIIQVLNIIEANDLVYIIFELCEMNLIDFANEYELNEDNILKILRMILLGINFIHNRGIIHRDIKLSNILIKNNIIKICDFGLSCFENANNFSLCGTVDYMAPELLNIKNDNKNEKLYYTNKIDLYSVGILAKMLLHKTKANNIQNTQISKELTDFIQLFLEQNSNIRLSAINGLKHTIFDKFFKQIPNFKLIKKF	253	Active (K,D,D present)	6	258				nucl: 11.0, cyto: 7.0, mito: 5.0, pero: 2.0
EbePK0030	EBI_14g0071	EBI_27474	AGC	DMPK	GEK	2e-55	1.9e-80	MQTLQEKKVISKDMDLSAIIDLTEMFAKDLGICTYQKIYQNKTKITDYKI LNNLAKGGFGEVFVAEKGGEIYAIKRLSKDMVKRNKNSAFFMLEKEIMTD IDSDWIVRAHECIQDDIYLYFVMDFISGGDLLGYLSKTDVINEEQIRFYA AEILLAIESLHDAGFVHRDLKPDNVFITKSGHCKLGDFGSAAKLVDGKTS STVPIGTPDYVCRDVLLNNDSGEAIYDSSVDLWTLGVMIYEMITGEPPFY SESLKDTYKKITKIDYTPLDQGSAELKDLLNKLICCREQRLDITGIKSHP FFRTINWDKIREITPPYVPVVNSDGDISNFVDSNFKPETSTIKGGYKDFV GFTFDPKYVATFGEMLTKQLTTIRNNDGIKLSNLHSKVELIN…	850	YKILNNLAKGGFGEVFVAEKGGEIYAIKRLSKDMVKRNKNSAFFMLEKEIMTDIDSDWIVRAHECIQDDIYLYFVMDFISGGDLLGYLSKTDVINEEQIRFYAAEILLAIESLHDAGFVHRDLKPDNVFITKSGHCKLGDFGSAAKLVDGKTSSTVPIGTPDYVCRDVLLNNDSGEAIYDSSVDLWTLGVMIYEMITGEPPFYSESLKDTYKKITKIDYTPLDQGSAELKDLLNKLICCREQRLDITGIKSHPFF	255	Active (K,D,D present)	30	285	C1_1			nucl: 19.5, cyto_nucl: 14.5, cyto: 6.5
EbePK0031	EBI_18g0015	EBI_24213	AGC	PKC	Alpha	3e-48	2.2e-79	MKQNEREELLHILKNKLSSTTGIVHESLKYKISILETPLPKNLLSTELVL PKTLINRIINKEKRIIQNLNNITITESEITDAVRPLKNYCLNKIFLLNQI LKKNFKCYKTKNDKVSGTFFISMGKLKLDPGIEVSTIEIFTDRKKVYEID LKNYHQDEIHISVMNAEFIEFFLVENIQKKLSTRVGLTEIPCSYFVENTE SNFILDFLNFNFVEFNIVLKTTDKLGRNNAQILCLRRCGHILEKLIVNDN FICNICFEDCKINNNAYKCTECQVLVHNKCLNFIFFRCKKNNSNKHSSQL RANFNIPHIYETIKNTKKTYCHHCGAAIKPDKMISKCKLCNIEFHIHCST VAFNSCGISKELRIQLSCFNTTDKLLNMHLMNIKSMDEFDLI…	709	DLIKELGKGTFSTVMLGIHKKDKIKVAFKIIKKKELLENFDIQRIESEKYILDFITSFDSPFFTKILYFYQDATHIYFGLEYCPGGDLLSYFLNNDNISEDQIKQYVVEIIIGLCILHQNNIIYRDLKLDNIMISETGHIKLCDFGLSKQNMELNTPAFTFCGTPDTMAPEIIKQTGYTRVIDFWSLGIIIYEMFHKTPPFSAPTLKSLSKAITFNEIKITAKMSSEAKDFILQLTEKNPLYRLGHGVNWELDIKGHPW	261	Active (K,D,D present)	389	649				nucl: 18.5, cyto_nucl: 12.5, cyto: 5.5
EbePK0032	EBI_15g0073	EBI_21713	CAMK	CAMKL	Kin1	1e-59	5.8e-86	MQSTSKYNCDSDYIAGRNYNTKRTNGREELSTGLTNEETGVVNISDENNI FFKKNIDYVKGSRIGKYKLIKTLGKGSCAKVVQAEDCETGEYVAIKIIER TPKQLSDIRIYREALICSLFNHPHIIKLLDFFHTTEYFFLIFEYVDGQQL YDIILNKGYLDEDEARKYFRQIISAVDYSHRNSVVHRDLKIENILIDRND NIKLIDFGLSNFYDADDLLGTFCGSLYFAAPELLLGTRYTGPEIDVWSLG VILYVMLVGKVPFDDENIHALQNKIKSCKFKFEKTISPEAQDLITNMILS SDARINLENVKKSKWTNLGYKNLTNNFMTLRKPIIEINKNILRALQAAMF FQFTDMERVLMQYLQICKGDKHSLEQTYWCKKPVVILYYLTM…	595	YKLIKTLGKGSCAKVVQAEDCETGEYVAIKIIERTPKQLSDIRIYREALICSLFNHPHIIKLLDFFHTTEYFFLIFEYVDGQQLYDIILNKGYLDEDEARKYFRQIISAVDYSHRNSVVHRDLKIENILIDRNDNIKLIDFGLSNFYDADDLLGTFCGSLYFAAPELLLGTRYTGPEIDVWSLGVILYVMLVGKVPFDDENIHALQNKIKSCKFKFEKTISPEAQDLITNMILSSDARINLENVKKSKWT	250	Active (K,D,D present)	67	316				nucl: 12.0, cyto: 10.0, mito: 4.0
EbePK0033	EBI_21g0025	EBI_24351	STE	STE20	MKC	1e-18	4.9e-43	MLDKCMEFINNEMDKILQLDTRSKQNKAFKEIKTNLPIKPIRMSLTTAVF KYMHTSTPVILKRVIWNKNNGLNEDEVCTILKGKNKHLLNTLMSTRSTRL VPSLLHPEKKERQTLIWIFFEFMDIKINEKHVQGSEDVIRNIMRDALLGL KYLHDNNYAHLDIKIANIMGLTQKNGRIVYKLIDFGYTQYFSDKVAIIPK KNYGTYPFKAPEVIKKNIHGIKADIWSLGATAWYLSLGNILFYDSEGNKE DSLYMQFITQKTNTPEGKRNHRFVFKPTTSPELRDFIKKAMQIDWELRPT ADELLLHPFITKDKLDYSMSTSYSHYGSSDEETTT*	335	TTAVFKYMHTSTPVILKRVIWNKNNGLNEDEVCTILKGKNKHLLNTLMSTRSTRLVPSLLHPEKKERQTLIWIFFEFMDIKINEKHVQGSEDVIRNIMRDALLGLKYLHDNNYAHLDIKIANIMGLTQKNGRIVYKLIDFGYTQYFSDKVAIIPKKNYGTYPFKAPEVIKKNIHGIKADIWSLGATAWYLSLGNILFYDSEGNKEDSLYMQFITQKTNTPEGKRNHRFVFKPTTSPELRDFIKKAMQIDWELRPTADELLLHPFI	265	Dead - missing K70	46	310				nucl: 14.5, mito_nucl: 10.0, cyto: 6.0, mito: 4.5
EbePK0034	EBI_15g0055	EBI_21727	CK1	CK1	CK1-A	7e-69	1.3e-90	MIVKDLKNIKIIQPVSHGAFGEIFKAIDEETNTEVALKIEKISASVTQLK HEYSVYRLIKGPGTPKVYDYGKIEYKGQPSYCMTMELLGLSLEKIFNKLN REFSLKTIFLIGKHCLNKIEYLHHRHYIHRDIKPDNFVTDLSMKNIYLID YGLAKEYRNPITMIHRPYKDGKNLTGTARYASLNTHIGIEQSRRDDLESL GFLLIYFFKGKLPWQGLKAENKRMKYERIYKVKKETSINELCTGCPNELF LFMTHVRNLKYAEYPDYFYLLSLFDTGLKTRGLDDDGKFDWIEHKDFKIN EI*	302	IKIIQPVSHGAFGEIFKAIDEETNTEVALKIEKISASVTQLKHEYSVYRLIKGPGTPKVYDYGKIEYKGQPSYCMTMELLGLSLEKIFNKLNREFSLKTIFLIGKHCLNKIEYLHHRHYIHRDIKPDNFVTDLSMKNIYLIDYGLAKEYRNPITMIHRPYKDGKNLTGTARYASLNTHIGIEQSRRDDLESLGFLLIYFFKGKLPWQGLKAENKRMKYERIYKVKKETSINELCTGCPNELFLFMTHVRNLKYAEYPDYFYLLSL	265	Active (K,D,D present)	9	273				cyto: 11.0, cyto_nucl: 10.0, nucl: 7.0, mito: 5.0, pero: 3.0
EbePK0035	EBI_49g0003	EBI_24640	CK1	CK1	CK1-A	9e-16	3.4e-40	MIKNLITNDEYIIDSLIGEGSFGKVYKIISKFNNSIFAMKIPIISNNFDK NKTKSILYLNNEITVLKKIGPYSGIVKLIDYEFDCYILMPYYKTTMLEFI KYDTNNYIKQNIINIFYKLLHTLKYIHTKGIIYQDLKPENIMLDNNDLIL IDFGNSIITTDINYTNNELAGTLQYCSIKSHTKCPITILDDIENLVYVCI FLYEQQLPWNINNSSQYIQNINDWTLNLKLKYRNECLQYNKTSLTTNNFL SKLYQFICTKQMLNKKYHNKYIKSDYDLDIYTEIIKLN*	288	YIIDSLIGEGSFGKVYKIISKFNNSIFAMKIPIISNNFDKNKTKSILYLNNEITVLKKIGPYSGIVKLIDYEFDCYILMPYYKTTMLEFIKYDTNNYIKQNIINIFYKLLHTLKYIHTKGIIYQDLKPENIMLDNNDLILIDFGNSIITTDINYTNNELAGTLQYCSIKSHTKCPITILDDIENLVYVCIFLYEQQLPWNINNSSQYIQNINDWTLNLKLKYRNECLQYNKTSLTTNNFLSKLYQFICTKQMLNKKYHNKYI	262	Active (K,D,D present)	11	272				nucl: 14.5, cyto_nucl: 9.5, mito: 6.0, cyto: 3.5
EbePK0036	EBI_18g0014	EBI_24212	Atypical	RIO	RIO1	2e-22	5.6e-67	MILITSGAEAEIYESENMIIKRRVKKNYRIDELDSMLNKTRTKREVNIIK KLNALNIPSPMFYTTNKYDIVMEKIKGIPVKNILNNESLTSNQFLNKICA KTHKDILIEIGNIVYAMHNNNIIHGDLTTLNFIYSDKIHIIDFGLSFYSN KDEDKAVDLYLFEKSLISVHNEEFVSYFYSGYIVNETLNKKLLEIRKRGR KRE*	203	ILITSGAEAEIYESENMIIKRRVKKNYRIDELDSMLNKTRTKREVNIIKKLNALNIPSPMFYTTNKYDIVMEKIKGIPVKNILNNESLTSNQFLNKICAKTHKDILIEIGNIVYAMHNNNIIHGDLTTLNFIYSDKIHIIDFGLSFYSNKDEDKAVDLYLF	161		2	162
EbePK0037	EBI_14g0044	EBI_24878	Atypical	RIO	RIO3	1.6e-46	6.9e-75	MKENKNQKLIKDSAMFATINKVLDHNSIKIIESLQRRNKLTAPLSPLSTG KESVVFEAVCDININTKFIDENVNSLPCIVKIFKTSTMFFKNRQKYIENE RRFTNFCSTNSRKLIKLWAEKEVRNYKRLNNAGIPSPRPIYLKKNVLIIE MIKYSQLYNVKNSHQPAIQLKHGIKLISTNEEKYILYNQTIQLLTDIYQK ANLVHADFSEYNILINENKKLYIIDVGQSIDITHENAFYFLITDICNINH FYASNGVNVISENEIFKTITTLKLPSCLNGIKLNKNSYIPVGLSDIANFE DVKLFIDSDSIISSESDNIPITTEDIDSESDLNWKKDCKQNKTLIKKLQN TQLFKKLQKQRIKEANRERRKNRVMKEKLFNKKFK*	385	VVFEAVCDININTKFIDENVNSLPCIVKIFKTSTMFFKNRQKYIENERRFTNFCSTNSRKLIKLWAEKEVRNYKRLNNAGIPSPRPIYLKKNVLIIEMIKYSQLYNVKNSHQPAIQLKHGIKLISTNEEKYILYNQTIQLLTDIYQKANLVHADFSEYNILINENKKLYIIDVGQSIDITHENAFYFLITDICNINHFYASN	202		54	265
EbePK0038	EBI_15g0081	EBI_25418	Atypical	PIKK	ATM	8.8e-18	1.1e-22	MSDSEKHVEKKNTDLLVKEREQEVVRSDKDNDDNFQRSETNAYNFENSKM HVGDMVMSKYVNYHYKTCEKSLEYYLNLLNGNPGPAEQVRICSIIKYEIL FDYFPYLVDLMLRLLSDPLYNLLLYKGKNMKNRIVLFCYLKSMLSQSSDV NRASMCYYLCCDLYEIEIYNKRKNTKILQIRHQFPHCKSLIKMRTRGFTC HQVRYPSFPGLILSFIRSIAFYDDSLLKSISDINKNYNKKRNLRNITTKS NLEFKHNLRFYYDLVKISDKLSEFPKPMKKRLLTVSLELFNNRVNYEKNI ADILSPTNKILKKIHVSSSIALDSKSNGPFLINCIVTKKKHIKSIKTLEK RLFKQATTLMHQFDTVKELNQINDLDGIRNNILIAIEQLISK…	703	TTSYIVKNGSVMHEEYYAFRIITQIKNIFIQYKLPIYLKNYKIIIITEDSGLVEVVVNSMSIHKIKQTYGTLKNYFESTFKPECVQKAKNNFLYSLVGYSLIQFVLSLKDRHNANILIDEFGHMVHIDFGYILGKYPGFYGVEISPFKFSIEYLDLVNLEEFKLLFTEG	169		477	646
EbePK0039	EBI_8g0002	EBI_25523	Atypical	PIKK	ATR	3.9e-33	1.3e-28	MYAKALENIDNGNHEHIIHSIWYYFLSFEYNYESIPRFIYLINQIKGFKY NYKKNIDIEYLLQANKSGFENDILSFILYQILQKYLNLFINYFQHLLTNN THEFIQLIIKNMIKKYNNLLWKAVLYLKVNSNLIDDTDLHFNLYKHNLLK SVKLYIDISKSTRTNIKLKTHFPKLYDLVSANIHVPGTNSSIYIEDYDDD VFIFNSLQKPKRIGIRGSDGQKYFYILKNKDDLRRDTRFMDLNHLLNKLF FPIFKKNIITTYTIIPFTENSGLLEYISGLESIKDIIQRYYSHEKLTSYA LKYQKRKKMDKIGFEKAITELEPVLYKHFAKYSINKLYIHINNYTLSYTT MCVVGWFMGLGDRHLENILIQKSDNTVVHVDLNLIFESGKKL…	519	KYFYILKNKDDLRRDTRFMDLNHLLNKLFFPIFKKNIITTYTIIPFTENSGLLEYISGLESIKDIIQRYYSHEKLTSYALKYQKRKKMDKIGFEKAITELEPVLYKHFAKYSINKLYIHINNYTLSYTTMCVVGWFMGLGDRHLENILIQKSDNTVVHVDLNLIFESGKKLCIPEKVPFRLTPNIIDGFGIFILKEFKIIFGKILQSLIDNKETIIANLLSFVYDPIAI	229		222	450
	Represent as duplication kinase
	Represent as inactive kinase

## Sheet: Encephalitozoon cuniculi kinome
KinaseID	GeneID old	ProteinID	GeneID	Group	Family	Subfamily	E value of classification	E value of identification	Protein sequence	Protein sequence size	Kinase Domain	Domain size	Domains in proteins sequense		Catalytically active?	Accessory domains (Pfam)	Signal peptides	Transmembrane domains	Subcellular localization
EcePK0001	CAD26671.1	EC26671.1	ECU05_1510	CMGC	CK2		4e-81	1e-76	MVVVTVARSNADVNEKKDERYWNYECYTITTGSIEKYQIYQRMGRGKYSEVFEGRKDREKIVIKALKPVR KAKICREVLILRNLSHKNIIKLMDVVVDPESQIYSLIFEYIEHEDYAKIFEKLCYKDIVEYSRQILSALS YCHSMGIIHRDIKPQNMVINQARRELKIIDWGLAEFYHPKKEYSVRVASRYYKGPELLVDYPYYDYSLDI WSFGCVLAELVFKKRPFFHGESNSDQLVKIARILGYTHLKKYVRKYKMAPLNPKYEGVGERVLLSSFTPP GKTGLYTNAIDLLEKILIYDHQDRPTADECLRHPLFESR	319	YQIYQRMGRGKYSEVFEGRKDREKIVIKALKPVRKAKICREVLILRNLSHKNIIKLMDVVVDPESQIYSLIFEYIEHEDYAKIFEKLCYKDIVEYSRQILSALSYCHSMGIIHRDIKPQNMVINQARRELKIIDWGLAEFYHPKKEYSVRVASRYYKGPELLVDYPYYDYSLDIWSFGCVLAELVFKKRPFFHGESNSDQLVKIARILGYTHLKKYVRKYKMAPLNPKYEGVGERVLLSSFTPPGKTGLYTNAIDLLEKILIYDHQDRPTADECLRHPLF	280	37	316	Active (K,D,D present)				nucl: 19.5, cyto_nucl: 13.0, cyto: 5.5
EcePK0002	CAD25174.1	EC25174.1	ECU02_1450	CMGC	CDK	CDK7	6e-72	3.1e-86	MKTYIRERRLGEGTYAVIYLGYRALPQDKPLVSSGTRIEDVPVAIKKIKPTKYTQGHEISAIREIKSLKR IDSKYVVRLIDTFVYDKCVHIVLEYVETNLENVIRNSDKIIMPGDIKAWILMVLRGVYECHRLFIIHRDI KPNNILITSEGMVKLADFGLTRGIGNRMTPQAVTRWYRAPELLMGSRDYGSPVDMWSVGCVFAELFLRVP LFAGDTDIQQLDMIFRALGTPVEREWPGVSTLPEFLDFQQYPKASLNGLFSAASSDALDLLEKLLTLNPC NRISCDDAIKHPYFKSSPPPTPIGKLPV	308	YIRERRLGEGTYAVIYLGYRALPQDKPLVSSGTRIEDVPVAIKKIKPTKYTQGHEISAIREIKSLKRIDSKYVVRLIDTFVYDKCVHIVLEYVETNLENVIRNSDKIIMPGDIKAWILMVLRGVYECHRLFIIHRDIKPNNILITSEGMVKLADFGLTRGIGNRMTPQAVTRWYRAPELLMGSRDYGSPVDMWSVGCVFAELFLRVPLFAGDTDIQQLDMIFRALGTPVEREWPGVSTLPEFLDFQQYPKASLNGLFSAASSDALDLLEKLLTLNPCNRISCDDAIKHPYF	291	4	294	Active (K,D,D present)				cyto: 17.5, cyto_nucl: 10.0, mito: 7.0
EcePK0003	CAD26006.1	EC26006.1	ECU11_0960	CMGC	CDK	CDK9	4e-52	5.1e-87	MEPAEEGEILAHRRFTATKMEYEKIRIIGEGTFGQVILARKGRARYALKKVSKEKEGLSVTTIREVQVLR AMGHPSIVRLIEVVVEPGGDIYMVFPYFPYDLNRFIRSNKMTCSEIKHIFYQIAQGVCYIHSKGIMHRDL KSANILLDQKLNASIADFGMARYTTKTGAYTPGMVTLWYRAPEILLGSSSYTYAVDIWSLGCILTEMYLG HMIFQGSTEMLQLEMVIHACGSINENSYPGVQDLPGFRNFRLPQSPRRIEGIIRKHDASAVELVSKMLCL DPSKRITVEQVVGSKYFEHEARRDASSAGLQGCSYREDRLSLSKRKNVD	329	YEKIRIIGEGTFGQVILARKGRARYALKKVSKEKEGLSVTTIREVQVLRAMGHPSIVRLIEVVVEPGGDIYMVFPYFPYDLNRFIRSNKMTCSEIKHIFYQIAQGVCYIHSKGIMHRDLKSANILLDQKLNASIADFGMARYTTKTGAYTPGMVTLWYRAPEILLGSSSYTYAVDIWSLGCILTEMYLGHMIFQGSTEMLQLEMVIHACGSINENSYPGVQDLPGFRNFRLPQSPRRIEGIIRKHDASAVELVSKMLCLDPSKRITVEQVVGSKYF	276	22	297	Active (K,D,D present)				cysk: 21.0, nucl: 6.0
EcePK0004	CAD26039.1	EC26039.1	ECU11_1290	CMGC	CDK	CDK10	9e-54	1.3e-82	MLISQRGRSQGMLMRSGGRCNSIENYEKVCRISSGSFGNVYRVRRKTDNRVFALKRMNPSMCYDTNGFSI LYIREVMILKHIRHRNIMEIEEVVEGCEINDFFIVMECCDTDLRSVIHSVGKIGMKAARFLTCQMLKGLK FLHGAGIVHRDLKPSNILLMRDGGLRIADFGLARAIESQMTNLVVTLWYRPIEILLGSETYDESIDMWSV GCVVGEMLRGEPILAGEGEMDQLDRIFRLLGYPTDADFEGLDLPHFKNIRRPSTFEASFEGDFECYGEEA ASFVRNLLSFDPRKRCTASQGLCSGFVADAEECPGELVDIVGRCTGDI	328	YEKVCRISSGSFGNVYRVRRKTDNRVFALKRMNPSMCYDTNGFSILYIREVMILKHIRHRNIMEIEEVVEGCEINDFFIVMECCDTDLRSVIHSVGKIGMKAARFLTCQMLKGLKFLHGAGIVHRDLKPSNILLMRDGGLRIADFGLARAIESQMTNLVVTLWYRPIEILLGSETYDESIDMWSVGCVVGEMLRGEPILAGEGEMDQLDRIFRLLGYPTDADFEGLDLPHFKNIRRPSTFEASFEGDFECYGEEAASFVRNLLSFDPRKRCTASQGLCSGFV	282	26	307	Active (K,D,D present)				nucl: 11.5, cyto_nucl: 9.5, mito: 8.0, cyto: 6.5
EcePK0005	CAD26483.1	EC26483.1	ECU08_1790	CMGC	CDK	CRK7	1e-52	8.9e-77	MEKYENIKQVGEGAFGQVYKSRRTSDGAVFAIKKMPVDRETGFPFTAIREIKLCKSVINKHIIGLDEIVF EEGFIFVVLEYMPYDLTGLLASGAKLSTDQIRSITSQLIEAVSSMHGMGLVHRDIKPSNILLDCHGMLKL TDFGLTREISGMMTNRVCTLWYRAPELLLGETSYSLKVDAWSVGCIMLEMRLGRPPYRGSDEVSQIKLIF EELGIPQDKYKWSDLLDVDIYSKSRSTEEIIAERYGHLFDEEELKVLSGFLCLTSRKRLSVANSRYFTVI SSHKNTYIPLSFEEAHELYTKERKETKKP	309	YENIKQVGEGAFGQVYKSRRTSDGAVFAIKKMPVDRETGFPFTAIREIKLCKSVINKHIIGLDEIVFEEGFIFVVLEYMPYDLTGLLASGAKLSTDQIRSITSQLIEAVSSMHGMGLVHRDIKPSNILLDCHGMLKLTDFGLTREISGMMTNRVCTLWYRAPELLLGETSYSLKVDAWSVGCIMLEMRLGRPPYRGSDEVSQIKLIFEELGIPQDKYKWSDLLDVDIYSKSRSTEEIIAERYGHLFDEEELKVLSGFLCLTSRKRLSVANSRYF	275	4	277	Active (K,D,D present)				cyto: 9.0, cyto_nucl: 9.0, cysk: 8.0, nucl: 7.0
EcePK0006	CAD26495.1	EC26495.1	ECU08_1920	CMGC	CDK	CDC2	1e-90	1e-105	MTESFQKLEKIGEGTYGVVYKARERNTNRVVALKKIRLENENEGIPATTIREILLLKNLKHSTIVELSDV IYNNNKMYLVFEYVELDLRRYLDRMSDEGRLVEEGFVRKMSQQLLTAMEYCHSRNIFHRDLKPQNILVDP KENIKLADFGLGRAAGIPLRTYTTEVVTLWYRPPELLLGCKYYDASVDVWSAACIMAEVVLMRPFFPGDS EIDQLFRIFKVLGTPNNSRWSNVENFPNYKVEFPVWDPVDLKTIFRGDPDFVDLISKMLEYDPKMRMTAK NGLSHKYFEGMPLIME	296	FQKLEKIGEGTYGVVYKARERNTNRVVALKKIRLENENEGIPATTIREILLLKNLKHSTIVELSDVIYNNNKMYLVFEYVELDLRRYLDRMSDEGRLVEEGFVRKMSQQLLTAMEYCHSRNIFHRDLKPQNILVDPKENIKLADFGLGRAAGIPLRTYTTEVVTLWYRPPELLLGCKYYDASVDVWSAACIMAEVVLMRPFFPGDSEIDQLFRIFKVLGTPNNSRWSNVENFPNYKVEFPVWDPVDLKTIFRGDPDFVDLISKMLEYDPKMRMTAKNGLSHKYF	284	5	288	Active (K,D,D present)				cyto_nucl: 12.3, cyto: 11.5, nucl: 11.0, cyto_pero: 7.2
EcePK0007	CAD26328.1	EC26328.1	ECU08_0230	CMGC	CDK	PHO85	6e-56	3.1e-86	MTRYILGALIGSGTYGEVYEAIDTETKEKVALKRIRLNEKEGMPGTALREISILKKLSHRNIISLVSIIH TDALLTMVFPFIDYELKKYIGMNTGKNIMELVNQLICGVHYLHRMNVVHRDLKPQNILVTSDGVLKIADF GLSRSLEIRVPPYSSEVVTLWYRSPELLMGSTSYRFYVDIWSLGCIIYEMITLEPLFPGESKENQLTLIR RKAGTRRSLRGMVEQRLAVPKFVTEIIVRCLDFNYNQRITADEIMEILENEYGAC	265	YILGALIGSGTYGEVYEAIDTETKEKVALKRIRLNEKEGMPGTALREISILKKLSHRNIISLVSIIHTDALLTMVFPFIDYELKKYIGMNTGKNIMELVNQLICGVHYLHRMNVVHRDLKPQNILVTSDGVLKIADFGLSRSLEIRVPPYSSEVVTLWYRSPELLMGSTSYRFYVDIWSLGCIIYEMITLEPLFPGESKENQLTLIRRKAGTRRSLRGMVEQRLAVPKFVTEIIVRCLDFNYNQRITADEIMEI	254	4	257	Active (K,D,D present)				mito: 9.0, cyto: 4.5, cyto_nucl: 4.5, nucl: 3.5, pero
EcePK0008	CAD25928.1	EC25928.1	ECU11_0180	CMGC	DYRK	YAK	6e-55	7.9e-73	MKKKVLTFPSEKIGFSSDNEEFDLVMARGDYLAKNKSQKYMIIDMLGTGTFGQVVRCVGSDGEEVAIKVV KNQPKYYNYEMNEVRILHKLLYNNLNDRFVTIKDVFMYKQHLCIVEELLGRNLYTFLKMTRFKGLDHPTL RTILHQILEGMVQLSLLGIIHCDLKPENILIADYDTFKIKIIDFGSAVTSPQGSHFYVQSRYYRAPEVIL GIPYGSSCDIWSLGCIGYELYVGHPLFPGKDNMDQIGRIHGLFGSLPMFMLEHGKNSSTFFEKENGYRFM GPPSNFTLEDMKKMIRSKGNSKEDDNMLIKFLLRALQPSHLIRPDAKSLASHSYLKVRDTSAEADKACND RSGVQQNIFPANKNMRHMSTTGVILPSKKQKPTDDRRKISVYGI…	405	YMIIDMLGTGTFGQVVRCVGSDGEEVAIKVVKNQPKYYNYEMNEVRILHKLLYNNLNDRFVTIKDVFMYKQHLCIVEELLGRNLYTFLKMTRFKGLDHPTLRTILHQILEGMVQLSLLGIIHCDLKPENILIADYDTFKIKIIDFGSAVTSPQGSHFYVQSRYYRAPEVILGIPYGSSCDIWSLGCIGYELYVGHPLFPGKDNMDQIGRIHGLFGSLPMFMLEHGKNSSTFFEKENGYRFMGPPSNFTLEDMKKMIRSKGNSKEDDNMLIKFLLRALQPSHLIRPDAKSLASHSYL	296	40	335	Active (K,D,D present)				nucl: 16.0, cyto_nucl: 12.2, mito_nucl: 10.7, cyto: 7.0
EcePK0009	CAD25660.1	EC25660.1	ECU07_1270	CMGC	GSK		2e-47	1.4e-70	MESDGFPSRTNFGLPQMATLSQKKLMESVRLMEREWVKMHKALVRSRCGEVKEVRYRYVEMIGRGSFGVV VKIMDDRHNFFALKRVYQDRRYHNRELGILMEVDHPNIVRLVSYFHTDKTSSGAYLNIITDFVGMNLEEY IKANRGVETEEIRSVYRQILEGLRYLHEKNICHRDMKPSNILIDTNGLVKICDLGSAKVIKSGERNITYI CSRFYRAPENLLDYKEYDFKIDIWSVGCVIAEFRHPGPIFKGDTSGSTLNRILEIVRVTSDDLIGLGCLK PDLKQGVGIRKYLEAFFSDPDLLEVLEKSLAFSPCKRSTASELLRKQFFQQAHE	334	YRYVEMIGRGSFGVVVKIMDDRHNFFALKRVYQDRRYHNRELGILMEVDHPNIVRLVSYFHTDKTSSGAYLNIITDFVGMNLEEYIKANRGVETEEIRSVYRQILEGLRYLHEKNICHRDMKPSNILIDTNGLVKICDLGSAKVIKSGERNITYICSRFYRAPENLLDYKEYDFKIDIWSVGCVIAEFRHPGPIFKGDTSGSTLNRILEIVRVTSDDLIGLGCLKPDLKQGVGIRKYLEAFFSDPDLLEVLEKSLAFSPCKRSTASELLRKQFF	274	56	329	Active (K,D,D present)				nucl: 15.0, cyto_nucl: 13.5, cyto: 10.0
EcePK0010	CAD26498.1	EC26498.1	ECU08_1960	Other(not CMGC)	CDC7		2e-53	9.6e-67	MEEEKILESDLRHISFVMPKYTPIEKIGEGSFSVVYKALDAESGRYVALKAITRTSSPARVLDEMMFLKT LGGRKNCMGLLGCFRNEDQVVAVFPYFEPIDFREFISNANLADIKRYLHNLLIAIEHVHSNGIMHRDLKP GNFLYNKESGRGMLIDFGLAQYEEYSEGQHAEGGAKPAGPLLFFNSVVSKTKPPGYYERDGRPPMKAPRA GTRGFRAPEVLFRCQRQTGAIDMWSVGVIFLTILTTQYPFFYSSDDIDSIVEIATIFGHAEMRKAAKFYG RVWRSNIDSIPEERIPFETIVESLNPWAEIGSDGYDLLYRMLDLCSSSRITASDALSHPFFDDLKTHENC A	351	YTPIEKIGEGSFSVVYKALDAESGRYVALKAITRTSSPARVLDEMMFLKTLGGRKNCMGLLGCFRNEDQVVAVFPYFEPIDFREFISNANLADIKRYLHNLLIAIEHVHSNGIMHRDLKPGNFLYNKESGRGMLIDFGLAQYEEYSEGQHAEGGAKPAGPLLFFNSVVSKTKPPGYYERDGRPPMKAPRAGTRGFRAPEVLFRCQRQTGAIDMWSVGVIFLTILTTQYPFFYSSDDIDSIVEIATIFGHAEMRKAAKFYGRVWRSNIDSIPEERIPFETIVESLNPWAEIGSDGYDLLYRMLDLCSSSRITASDALSHPFF	321	21	341	Active (K,D,D present)				cysk: 22.0, nucl: 3.5, cyto_nucl: 3.0
EcePK0011	CAD24933.1	EC24933.1	ECU01_0630	Other	PLK		5e-66	2.5e-89	MWVAETKPKCEKWNPCMSTKVELYMEIGTVITDLEYHTKYMLKKLLGRGAYAQCYLAEIESGEQYAMKVV RLKDIKSRKVHEKLESEIAIHSKLDNPNVVKMYRSFRSSEYVFMVLELCERGALDALLKRNGKLKERHVA RFVKQTVEGLIYLHNSVSVVHRDLKLGNLFLDSKFNVKIGDFGLSAVIKDGEKKVTMCGTPNYIAPEVLF GKASGHSFEADIWSLGVIIYTLLVGVPPFQKKNVEDIYKMIKLNNYIFPENCDLSSEAIDLITQILNTNP LERPTLEHILSHKFLSKKEHFLMKIYRNLMTNRTEEGVVDTDYVLFSIPVTKLRGVGYVLKSGVYGIYFS DHRNLMLKPNRKSVIYLNSTIESGKRVFYKEEHLVEKIPAEIAE…	488	YMLKKLLGRGAYAQCYLAEIESGEQYAMKVVRLKDIKSRKVHEKLESEIAIHSKLDNPNVVKMYRSFRSSEYVFMVLELCERGALDALLKRNGKLKERHVARFVKQTVEGLIYLHNSVSVVHRDLKLGNLFLDSKFNVKIGDFGLSAVIKDGEKKVTMCGTPNYIAPEVLFGKASGHSFEADIWSLGVIIYTLLVGVPPFQKKNVEDIYKMIKLNNYIFPENCDLSSEAIDLITQILNTNPLERPTLEHILSHKFL	256	40	295	Active (K,D,D present)	Polo box			mito: 8.5, cyto_mito: 8.3, cyto_nucl: 7.3, cyto: 7.0, nu
EcePK0012	CAD25086.1	EC25086.1	ECU02_0550	Other(not CAMK)	PLK(not RAD53)		2e-29	2e-101	MERYKLRQVIGEGASSTVYSGVSARGEEVAVKVVPRKGRSTGMVYREIEMLSTIKHENIVGIVGRFESKK HVYMVEELCDFNLVSFLNEYEVDEDVALKILRMILCGLRHIHSLGIIHRDLKLGNILLKGNTVKICDFGL SCYVEENNSEFCGTMDYLAPEVVDGKKYSFGVDMWSAGVVFYVLLTKKKFCESLDSLECSEELRDLLEKL LERDESKRADASEALMHRSFSRFIPRCEDFRGLPGFERGTKYGVLRKAGDSVELGSIRIDARRGKRHGGG RKHGDLGCLCGEEFTYSVYVDSEEIEPAFITNGQLKTLGLLTAHVKAMREKTPKIIIDDDGNKFYYMFSG GFVYVGKELTLRARGGKYEMSRRSGEKTYLEAVPDFLYEAIGGL…	516	YKLRQVIGEGASSTVYSGVSARGEEVAVKVVPRKGRSTGMVYREIEMLSTIKHENIVGIVGRFESKK HVYMVEELCDFNLVSFLNEYEVDEDVALKILRMILCGLRHIHSLGIIHRDLKLGNILLKGNTVKICDFGL SCYVEENNSEFCGTMDYLAPEVVDGKKYSFGVDMWSAGVVFYVLLTKKKFCESLDSLECSEELRDLLEKL LERDESKRADASEA	218	13	230	Active (K,D,D present)				cyto: 12.0, cyto_nucl: 12.0, nucl: 10.0, mito: 4.0
EcePK0013	CAD25568.1	EC25568.1	ECU07_0360	Other(not AGC)	Aur		2e-73	1.6e-91	MVEYWTLDRFEIGRLLGRGKFGQVWLAREREKGFIVALKIIPIKEIQTVETARQIRREIEIHSNLKHPNI LRMYGHFHDKDNIYLILEYAGKGEFFKFLSDRGGKFGEKETSLYIRQVMLALTYMKECNVIHRDIKPENL LLGSDNQLKIADFGWAVYNADKRRMTFCGTMEYLAPEMVNNDIHDSGIDLWCLGILTYEFLMGKTPFESK NRNMREAYKKINSLKYTIPETISSNASDFISRLLVLSPGDRMELTEALNHPFIVKHHGRSSD	272	FEIGRLLGRGKFGQVWLAREREKGFIVALKIIPIKEIQTVETARQIRREIEIHSNLKHPNILRMYGHFHDKDNIYLILEYAGKGEFFKFLSDRGGKFGEKETSLYIRQVMLALTYMKECNVIHRDIKPENLLLGSDNQLKIADFGWAVYNADKRRMTFCGTMEYLAPEMVNNDIHDSGIDLWCLGILTYEFLMGKTPFESKNRNMREAYKKINSLKYTIPETISSNASDFISRLLVLSPGDRMELTEALNHPFI	254	10	263	Active (K,D,D present)				cyto: 13.0, cyto_nucl: 10.3, cyto_pero: 7.8, nucl: 6.5
EcePK0014	CAD25731.1	EC25731.1	ECU10_0120	Other(not CMGC)	CDC7		2e-53	1e-66	MEEEKILESDLRHISFVMPKYTPIEKIGEGSFSVVYKALDAESGRYVALKAITRTSSPARVLDEMMFLKT LGGRKNCMGLLGCFRNEDQVVAVFPYFEPIDFREFISNANLADIKRYLHNLLIAIEHVHSNGIMHRDLKP GNFLYNKESGRGMLIDFGLAQYEEYSEGQHAEGGAKPAGPLLFFNSVVSKTKPPGYYERDGRPPMKAPRA GTRGFRAPEVLFRCQRQTGAIDMWSVGVIFLTILTTQYPFFYSSDDIDSIVEIATIFGHAEMRKAAKFYG RVWRSNIDSIPEERIPFETIVESLNPWAEVGSDGYDLLYRMLDLCSSSRITASDALSHPFFDDLKTHENC A	351	YTPIEKIGEGSFSVVYKALDAESGRYVALKAITRTSSPARVLDEMMFLKTLGGRKNCMGLLGCFRNEDQVVAVFPYFEPIDFREFISNANLADIKRYLHNLLIAIEHVHSNGIMHRDLKPGNFLYNKESGRGMLIDFGLAQYEEYSEGQHAEGGAKPAGPLLFFNSVVSKTKPPGYYERDGRPPMKAPRAGTRGFRAPEVLFRCQRQTGAIDMWSVGVIFLTILTTQYPFFYSSDDIDSIVEIATIFGHAEMRKAAKFYGRVWRSNIDSIPEERIPFETIVESLNPWAEVGSDGYDLLYRMLDLCSSSRITASDALSHPFF	321	21	341	Active (K,D,D present)				cysk: 22.0, nucl: 3.5, cyto_nucl: 3.0
EcePK0015	CAD26233.1	EC26233.1	ECU03_0890	Other	Haspin		2e-31	1.9e-101	MFMKKFGRKRSSIHGTICEDARRAFDDIRRKIADSGRLSSSDFSIDASPGNTSQRRDHPCDLASSSSDDS ENWSSFTSVHSIELRAGHRRESLTLENKGEGNSVVNHDILSSSETYDESLGFESFLDSETRRTCRIQNIT FRKKKETDGLVGGQSQGTESLQSSYGGMPEVGALRKVPFDRMPKNVKKIGEATFSEVFAHGPLVYKIVPL GDTPDETSLSSFLRESIIFRTISGEDGVCGLKDVFLVAGRYPEEYLKAWDDYGEEENERPCKYRDEQEYG VIVMEDGGESLESIKFQKIAEVDAFIRSAVRVLANLEKKYEFEHRDLHWGNILIREGQINLIDFSLSRLR SGGAVIFNDLNSKQWLFEGDEAVDIQFRVYRDMRKLCSGCWSRF…	454	IFRTISGEDGVCGLKDVFLVAGRYPEEYLKAWDDYGEEENERPCKYRDEQEYGVIVMEDGGESLESIKFQKIAEVDAFIRSAVRVLANLEKKYEFEHRDLHWGNILIREGQINLIDFSLSRLRSGGAVIFNDLNSKQWLFEGDEAVDIQFRVYRDMRKLCSGCWSRFVPASNVLWLRYLVEKAFSKNRFRGRKTLISQYI	200	228	427	Dead - missing K131				nucl: 15.5, cyto_nucl: 10.0, mito: 8.0
EcePK0016	CAD26466.1	EC26466.1	ECU08_1620	Other	WEE		8e-25	1e-48	MSHLKKMYVLKREREEAMFSSPKTPSKKIPYKDMVVPSMPFATDARDSSLINEDPASSDVFACTDKDPIL CGDRSKMCDFVCKTGEGAFYEVFVNRKGVVGETGSVPEEPVALYKSRELCAYDVDYTVVKKSKKRISGEL DRKSRIREIEMLKKIDSEYVVKYYDFWESRGYLFIELEYCNIGTLRDYIHEVYFLKKSKFSPEITRKMMY ELASGLEAIHSCNIVHLDLKPENILMKSIISREKCPGRCQCMFPTDPGSFVFKISDFNISRYEGEDIDDD GDKRYMAPEVLQDICTKASDIYSLGLIYLEVIAEIILPKSGDSWMRLRRNDFRGVKLDRVCKLMLDMNYR RRLSAREIVNMFT	363	CKTGEGAFYEVFVNRKGVVGETGSVPEEPVALYKSRELCAYDVDYTVVKKSKKRISGELDRKSRIREIEMLKKIDSEYVVKYYDFWESRGYLFIELEYCNIGTLRDYIHEVYFLKKSKFSPEITRKMMYELASGLEAIHSCNIVHLDLKPENILMKSIISREKCPGRCQCMFPTDPGSFVFKISDFNISRYEGEDIDDDGDKRYMAPEVLQDICTKASDIYSLGLIYLEVIAEIILPKSGDSWMRLRRNDFRGVKLDRVCKLMLDMNYRRRLSAREIVNMFT	282	82	363	Active (K,D,D present)				nucl: 15.5, cyto_nucl: 9.3, mito: 3.5, cyto_mito: 3.3
EcePK0017	CAD25082.1	EC25082.1	ECU02_0510	Other(not CMGC)	TTK		1e-50	7.8e-62	MEGIFNSKSLYEYLEEQKQAGISKTKEISLYYKATSKSVGDDEYSLRIWLDYIRLLMDGTKDVTEARETF KMIKMRFCKFYNYWEAYVRFEIEAGNGSLCKILQHSIDFVKVKEFTEKKRVLEYLECVMSYARNGEDLSV FCRGPETSFKPGAQVLSPFEARIGEQSKNKVLKKEHEESGPGHRDDGKNLLSRSGRAHLAPDECKENDNK NRAREDGASLSPSFAAKSKNCGATFGTIPIRFEKEDYSQGITMEINAALGRTSPEGSNSSPRSGAVRSRE RIIIKGREIEILKQIGKGGSSKVYKVLFGSNVYALKRVELIGDEKMLSSYINEINLLYKFKGTSEIVEII DHEVGEDYLHILLEYGETDLSKIIRKGGLSMNFIKDVWEQMLLI…	586	EILKQIGKGGSSKVYKVLFGSNVYALKRVELIGDEKMLSSYINEINLLYKFKGTSEIVEIIDHEVGEDYLHILLEYGETDLSKIIRKGGLSMNFIKDVWEQMLLIVKRVHIERIIHCDLKPANFLFVKGRVKLIDFGISKVIRNDTTSILSEEQCGTVNYMSPEAVTQNKSKVARSSDIWSLGCILYEMVHSNPPLHEYPNLIQKIQRLQEYSEFKYTSKNKAAVMVMKECLARDPKKRPTIDNLLNHRFL	251	290	540	Active (K,D,D present)				nucl: 25.5, cyto_nucl: 14.0
EcePK0018	CAD26582.1	EC26582.1	ECU05_0630	Other（not TKL）	WNK		3e-59	2.8e-68	MSKKDTEEVPMDSLEGKVIDAEKIVARSEQASEQAEAPDGQEKKGGVDGSRYKKLQTILGEGTFKKVYKA IDQEEGKEVAWNEIKISEKGQDSKERGLFANEIALLKSISHPNVLRILDYWFTPDSFIFITELMSGGTLR EYIAEIGDLNVKLIKKWGRHILEGLVYLHSQDPPIIHRDIKCENIFVNAALGEVKIGDLGVAKERRMKRY TVVGTPQFMAREMFEGEGYCEKIDVYAFGMCLIEMATGAYPYKECTTAAEVYKAIIQGVPPVALSSIKDV CLRNLIMNCLVSEKDRLRSVDCLKHHFFDSNNTCNGECIPAECMSGVPLTAPANDMEISFLSFKGDVITF QLFFMSMARFIKFDYNLNTDTVEDVTSEMLEEEVVSEDQRDTLL…	694	LQTILGEGTFKKVYKAIDQEEGKEVAWNEIKISEKGQDSKERGLFANEIALLKSISHPNVLRILDYWFTPDSFIFITELMSGGTLREYIAEIGDLNVKLIKKWGRHILEGLVYLHSQDPPIIHRDIKCENIFVNAALGEVKIGDLGVAKERRMKRYTVVGTPQFMAREMFEGEGYCEKIDVYAFGMCLIEMATGAYPYKECTTAAEVYKAIIQGVPPVALSSIKDVCLRNLIMNCLVSEKDRLRSVDCLKHHFF	252	55	306	Dead - missing K131				nucl: 13.0, cyto: 12.0
EcePK0019	CAD25400.1	EC25400.1	ECU06_0400	Other	Bud32		8e-25	3.2e-76	MGFHFQGAESIISADGETVVKKRARKAYRIEALDLKIINGRTKREAKILRKLEALGIPAPRLISTYGDTI VMEKVEGTVLKEMIDSSDNPGALFRDLGALVSRLHIADIIHGDLTTSNFIHGSKIYAIDFGLSYISRKDE DKAVDLYVFEKAVGCAHDAKFLEDFYCGYMGEGSESVLKKLGTVRLRGRKREAMAFG	197	IISADGETVVKKRARKAYRIEALDLKIINGRTKREAKILRKLEALGIPAPRLISTYGDTIVMEKVEGTVLKEMIDSSDNPGALFRDLGALVSRLHIADIIHGDLTTSNFIHGSKIYAIDFGLSYISRKDEDKAVDLYVFEKAVGCAHDAKFLEDFYCGYMGEGSESVLKKLGTVRLRGRKREAMAF	186	11	196	Active (K,D,D present)				cyto: 16.0, cyto_nucl: 11.0, nucl: 4.0, pero: 2.0, cysk
EcePK0020	CAD26060.1	EC26060.1	ECU_11g1500	Other(not CAMK)	ULK(DCAMKL )	ULK	3e-30	2e-71	MWIVGALDFILDIHAVERFRFIRRLSRGAHGTVYLLETEAPTREKVACKSMLKRYRRYAEKEVEMLSSIS HRRVVRLLDFFPTKSGLSIILEYLNYGSLHEMIEYLMENGYRVAGDLVWSVLAQAADGLRYLHSKQIIHR DVKPSNILMNRTLVQKEELLEFKLCDFSLAKNLCGKESVCGIVGTPSYMAPEVVSGERYSTSVDIWSLGI SIYELLTLRRPFEGRTRDELFRMIVQGGLPHSICADREMERLVRRCLSRTNRISARAITSDASVRVHLRM LEAKLRRGEEPSYDTLDSTE	300	FIRRLSRGAHGTVYLLETEAPTREKVACKSMLKRYRRYAEKEVEMLSSISHRRVVRLLDFFPTKSGLSIILEYLNYGSLHEMIEYLMENGYRVAGDLVWSVLAQAADGLRYLHSKQIIHRDVKPSNILMNRTLVQKEELLEFKLCDFSLAKNLCGKESVCGIVGTPSYMAPEVVSGERYSTSVDIWSLGISIYELLTLRRPFEGRTRDELFRMIVQGGLPHSICADREMERLVRRCLSRTNRISARAITSDASV	254	21	274	Active (K,D,D present)				cysk: 19.0, cyto: 7.0
EcePK0021	CAD25776.1	EC25776.1	ECU10_0570	AGC	RSK	p70	2e-34	6.2e-45	MPSKLPDRNAHRMIRKEDIMCVEKTGFGPFWEEFLVFIEVGERIGGLYGLRVMKKKKIVDYGEQNMMHHE YYVRSRIRHSFLINTICGFQDYEHLFLLSEQSQNYLIKLINSEGRFSAKVSRFYLAEILLAIQHLHSKGL SYGFLSPSNMMIGDDGHIKLKYDFLNRIDCVVGDPERNVEYASIDYKERGEISPVSDYWSMGIILYYMLV GVTPFAAPDTALVVARIKRGRIEFPEFLDENARDLISRLLAVSPRDRLGYAEGDAETIRRHPFFGGMNWE EVLQKKVAPPFLFNTTRKECLSRSANLKVLYTTDYLPDQKDGYGQTFRGYGATYAPDTYRKIWRCGYI	348	EKTGFGPFWEEFLVFIEVGERIGGLYGLRVMKKKKIVDYGEQNMMHHEYYVRSRIRHSFLINTICGFQDYEHLFLLSEQSQNYLIKLINSEGRFSAKVSRFYLAEILLAIQHLHSKGLSYGFLSPSNMMIGDDGHIKLKYDFLNRIDCVVGDPERNVEYASIDYKERGEISPVSDYWSMGIILYYMLVGVTPFAAPDTALVVARIKRGRIEFPEFLDENARDLISRLLAVSPRDRLGYAEGDAETIRRHPFF	252	23	274	Dead - missing K131, D455, D513				mito: 12.0, nucl: 8.0, cyto: 6.0
EcePK0022	CAD25584.1	EC25584.1	ECU07_0520	AGC	PKA		1e-56	4.8e-86	MLKIQDFEFVKVVGVGAFGKVHLVRLKSSPTSVFAMKMLDFGEILRQRLADQLENEISILKRIYGCPFVA KLYSTDFHGGKVGLIMEYVGGGELFYWLKKCGRFDEQMARFYAAEIISALRFIHGRGILYRDLKPENILI TSTGHIKLIDFGFSVYESENIYMISGTPEYMSPEKLRSEDDGRASDYWGLGVMIYEMLCGDPPFYDSSAD AIYHKILESNVVFPHYVSPVARCLITGLLDKNRATRLGTKGICEIMGHPFFKGIDWHEVESRRIEPPFIP NPNTVLSSLASSGELKGTDDAETVVLKPYKHIKHLYKVSKGL	322	FEFVKVVGVGAFGKVHLVRLKSSPTSVFAMKMLDFGEILRQRLADQLENEISILKRIYGCPFVAKLYSTDFHGGKVGLIMEYVGGGELFYWLKKCGRFDEQMARFYAAEIISALRFIHGRGILYRDLKPENILITSTGHIKLIDFGFSVYESENIYMISGTPEYMSPEKLRSEDDGRASDYWGLGVMIYEMLCGDPPFYDSSADAIYHKILESNVVFPHYVSPVARCLITGLLDKNRATRLGTKGICEIMGHPFF	255	7	261	Active (K,D,D present)				cysk: 19.0, cyto_nucl: 4.0, nucl: 2.5, cyto: 2.5
EcePK0023	CAD25005.1	EC25005.1	ECU01_1320	AGC	DMPK	GEK	2e-66	1.1e-78	MERERINIIGDCLEAVYHEISEKRINVPVDRLKEVVEAKTKPSDYEIVKNVAKGGYGEVFLVRREKIYAM KRVSKELVLKQPHTALFMAEKEAMVDCIGSEWLVCAHMTMQDEEYLYYLMDFIPGGDFMGLLSKEDVLEE DWVRFYAAEIVAALDELHKLGWIHRDLKPDNVLIGIDGHVKLADFGSCIKMKDGKARSSITVGTPDYVSP DVLCSVNEECEYGEDVDFWTLGVIIYEMIYGTTPFYSDTLMETYRRITRVEFGFPFKVSPELTSLIEGLI AAKDRRMRIEEIKSHAFFEGVDWSRLKELKPPFVPEVNGDSDTSHFVDTQFDAEKRKLNVKGNYMPFVGF TFDPEFVSRFSSMIEGKAAPTSDRVDSMIKENRQILEDLLVKIS…	865	YEIVKNVAKGGYGEVFLVRREKIYAMKRVSKELVLKQPHTALFMAEKEAMVDCIGSEWLVCAHMTMQDEEYLYYLMDFIPGGDFMGLLSKEDVLEEDWVRFYAAEIVAALDELHKLGWIHRDLKPDNVLIGIDGHVKLADFGSCIKMKDGKARSSITVGTPDYVSPDVLCSVNEECEYGEDVDFWTLGVIIYEMIYGTTPFYSDTLMETYRRITRVEFGFPFKVSPELTSLIEGLIAAKDRRMRIEEIKSHAFF	254	45	298	Active (K,D,D present)	HR1 and C1_1			cysk: 12.0, nucl: 8.0, cyto_nucl: 8.0, cyto: 6.0
EcePK0024	CAD26208.1	EC26208.1	ECU03_0620	CAMK	CAMKL	CHK1	3e-34	1.1e-64	MPKYELQETLASGSTSKVKRAAAPGNAKCVVKVIRKKDVPLRVFLREVKIHRSLRHPNIVGFVDSYEDCH GYCIVMKLGCGEVGSMIRAGGGLDPLLAHFYFRQLVSAVEYLHGKCICHRDIKPENMLIDSAGNLLLSDF GFSTVFFHKGRRRRLRSPAGSLEYMAPEVFEGAYDGELADVWSCGVSLVVFLTGALPWDRAVESDERFSA FVSSRGGCQVPLSSIGDQAMGLVMRMTAKEDRRPSVSTVMKDPWVMQPNELLDESGLCRDSCRLFSLVPR QTGSALHFTQPGEVHKTPRTRPVSSQPRRAGSGDICRVYIGEESLRLALRRVCEALDGMVVSHRIAKEHV MFSTVDSRRSVLSGEVGVIRLDEGCCMTIRRAKGDPQEFKRFTR…	414	YELQETLASGSTSKVKRAAAPGNAKCVVKVIRKKDVPLRVFLREVKIHRSLRHPNIVGFVDSYEDCHGYCIVMKLGCGEVGSMIRAGGGLDPLLAHFYFRQLVSAVEYLHGKCICHRDIKPENMLIDSAGNLLLSDFGFSTVFFHKGRRRRLRSPAGSLEYMAPEVFEGAYDGELADVWSCGVSLVVFLTGALPWDRAVESDERFSAFVSSRGGCQVPLSSIGDQAMGLVMRMTAKEDRRPSVSTVMKDPWV	253	4	255	Active (K,D,D present)				mito: 9.0, cyto_nucl: 9.0, nucl: 8.5, cyto: 8.5
EcePK0025	CAD26242.1	EC26242.1	ECU03_0980	CAMK	CAMKL	Kin1	4e-61	5.5e-87	MRSEEEMQSCTDSEMEGGEDETSGFMDESAISNPFREREMRGMIGDFEYIEGKWIGSYRFVKQLGTGSSS KVVLGRDVRSGEKVAIKIIPRRVNGGETGDMEMRCDQRVFREVIISSVLNHPHIARLKNFLYSPTHYFLI FEYVKGRQLYDIIISSGPLKEKEGQRYFRQLLSAIDYIHRNSVVHRDLKIENILIDENDNVKLIDFGLSN FYDNKTLLNTFCGSLYFAAPELLQGQRYCGPEIDVWSLGVVLYAILCGCVPFDDEDVQGLQAKIMDADFK FCKTISREAMELIRGMIVAQPSSRMGLSQVIGSEWVNKGQKSRINSYAAKRYPIMKLNEKYIRPISRAIR FQFPNMEREIRRFHKICREEIGTLEQIYWSRRPVVSLYYLVSEN…	566	YRFVKQLGTGSSSKVVLGRDVRSGEKVAIKIIPRRVNGGETGDMEMRCDQRVFREVIISSVLNHPHIARLKNFLYSPTHYFLIFEYVKGRQLYDIIISSGPLKEKEGQRYFRQLLSAIDYIHRNSVVHRDLKIENILIDENDNVKLIDFGLSNFYDNKTLLNTFCGSLYFAAPELLQGQRYCGPEIDVWSLGVVLYAILCGCVPFDDEDVQGLQAKIMDADFKFCKTISREAMELIRGMIVAQPSSRMGLSQVIGSEWV	259	58	316	Active (K,D,D present)				nucl: 14.0, cyto_nucl: 10.5, cyto: 5.0, mito: 4.0, pero
EcePK0026	CAD26452.1	EC26452.1	ECU08_1480	CAMK	CAMKL	NuaK	1e-46	1.8e-85	MYFQRKFLNFDMTGLLGSGSYGDVLSAVDNITGMDVAIKFIKKDAGECKRGLESKIQLILNHENICKLYG CISTSKNLVLVLELVRGVDLHRYIRRNGRLEEAYARSLFIQMLRAVDYLHTHSIVHRDLKLENVMISGET VKICDFGLSTFYDSSSVLRDYCGTPQCAPPEIMNGIPYIGPEVDIWCLGVILYAMVHGKLPFEDGDTKLS SRHAIVSKMRIDESLSSELRDLIRKTIEPDRSMRIKMDQMMEHPWINSARERYRKSVVFIDDNSIERLAE IGFKREDILRNIADRDSREYSAYCLVSKRLLSGHHLFAPDDIQLCRPYNIVSLDLMADEKTISSHQKRMW KHEILRRMSPVREGCFFPFFWNGRKTYLVKRDMNLDLEGSRALI…	467	FDMTGLLGSGSYGDVLSAVDNITGMDVAIKFIKKDAGECKRGLESKIQLILNHENICKLYGCISTSKNLVLVLELVRGVDLHRYIRRNGRLEEAYARSLFIQMLRAVDYLHTHSIVHRDLKLENVMISGETVKICDFGLSTFYDSSSVLRDYCGTPQCAPPEIMNGIPYIGPEVDIWCLGVILYAMVHGKLPFEDGDTKLSSRHAIVSKMRIDESLSSELRDLIRKTIEPDRSMRIKMDQMMEHPWI	247	10	256	Active (K,D,D present)				nucl: 12.0, cyto_nucl: 11.3, cyto: 8.5, cyto_mito: 6.7
EcePK0027	CAD26209.1	EC26209.1	ECU03_0630	STE(not Other)	STE20	MKC	2e-27	1.2e-48	MKNMKKNEWKELGSGALSIVQGYQRRLSRKAQSIFFMALMFLSFIFLYKKYFFVWRGKEDRRMEKMCLDF INKRVDKCLQHKSRYDQNKEFAAIKTHLPLVPLKMTRSNAVFLYTYKKPYVVIKRCIAPESPGLAEDEIL MSLHHEHVVKFLKSFREKYVNLKGEEETIIWIFMEHMDHKVSQDVVKGNENKIREITRGILHGLKYLHGI GIAHLDLKISNVMGKEGKEGIVYKIIDFGFARKFDLTGDNAEIQIPSKSFGTYPYKPPETSQLNMHGVKG DIWCLGAIVWFLSRKQTPFYFDDGRKNLEEWRMFIRGRLPISFKPHASPALRDFVRKCMNFDRFARPNAS SLLEHPFITGAPMKVTEEEINEMSEDFSSSSGYSSMESGE	390	YKKPYVVIKRCIAPESPGLAEDEILMSLHHEHVVKFLKSFREKYVNLKGEEETIIWIFMEHMDHKVSQDVVKGNENKIREITRGILHGLKYLHGIGIAHLDLKISNVMGKEGKEGIVYKIIDFGFARKFDLTGDNAEIQIPSKSFGTYPYKPPETSQLNMHGVKGDIWCLGAIVWFLSRKQTPFYFDDGRKNLEEWRMFIRGRLPISFKPHASPALRDFVRKCMNFDRFARPNASSLLEHPFI	243	116	358	Active (K,D,D present)			1	plas: 7.0, mito: 6.0, golg: 6.0, E.R.: 4.0, nucl: 2.0
EcePK0028	CAD26108.1	EC26108.1	ECU11_1980	CK1	CK1	CK1-A	4e-42	6.4e-52	MRGEIMDYTICREIGKGGFGKVYEVKKKADQKSYALKIETNAPKAGRNSIINEIQAYSELQGCEKIPRLV DHGSYEGLTFLVLPLLKYSLKDLLERHPRFFTKKSATIVGKKLLNAIEFIHGKGRLHRDIKPENVMFGHN NRIYLVDFGMSAPYLRGDGSHIPEVGGKSVSGTLWYMSINTHRGIEQSRRDDLESLFYLLILLYKSRLPW MEPGASVSKKQEARTKEIKENLSVYDLCDGIHGKEHLIKFFQHISSLEFAEKPNYRYLNSLLDKIFHSNK ELQGYKRAPKKEDTGLIRTSLWHKFISILSPFEVKYDG	318	YTICREIGKGGFGKVYEVKKKADQKSYALKIETNAPKAGRNSIINEIQAYSELQGCEKIPRLVDHGSYEGLTFLVLPLLKYSLKDLLERHPRFFTKKSATIVGKKLLNAIEFIHGKGRLHRDIKPENVMFGHNNRIYLVDFGMSAPYLRGDGSHIPEVGGKSVSGTLWYMSINTHRGIEQSRRDDLESLFYLLILLYKSRLPWMEPGASVSKKQEARTKEIKENLSVYDLCDGIHGKEHLIKFFQHISSLEFAEKPNYRYL	261	8	268	Active (K,D,D present)				nucl: 13.5, cyto_nucl: 10.5, cyto: 6.5, mito: 5.0
EcePK0029	CAD26235.1	EC26235.1	ECU03_0910	CK1	CK1	CK1-A	4e-71	2e-101	MPRTLPELRNKSFCYPWNHSNRTMTTEIRNIKLVQKIASGAFGDIFIGQNTVTNQTVAVKLEKKAHYGQL KHEYGVYKALGGTRTPRIYEYGKILYENVYVNGLVMELMGKSLEQLFVTCSRRFSLKTVLMLGERMVDNV EYLHHRNYVHRDIKPDNFVFDVQGDRLYLIDYGLAKEFRNPMTFKHREMRTDKSLTGTARYASLRTHQGY EQSRRDDLESVGFCMVYFLKGRLPWQGLKAKTKQEKYDRIRESKESISLYELCMGLPKEIHSFCFYVRNL GYEDMPNYAYLRTLLSDALRQRGLRSDGVFDWMVRTPSDSMGDLEIL	327	IKLVQKIASGAFGDIFIGQNTVTNQTVAVKLEKKAHYGQLKHEYGVYKALGGTRTPRIYEYGKILYENVYVNGLVMELMGKSLEQLFVTCSRRFSLKTVLMLGERMVDNVEYLHHRNYVHRDIKPDNFVFDVQGDRLYLIDYGLAKEFRNPMTFKHREMRTDKSLTGTARYASLRTHQGYEQSRRDDLESVGFCMVYFLKGRLPWQGLKAKTKQEKYDRIRESKESISLYELCMGLPKEIHSFCFYVRNLGYEDMPNYAYL	261	31	291	Active (K,D,D present)				mito: 16.0, cyto: 6.0, nucl: 3.0
EcePK0030	CAD25778.1	EC25778.1	ECU10_0590	Atypical	PIKK	ATR	6e-10	6.1e-17	MWRYQNTRKYRPMEEWDGDVFTWNAGKEDIYTLIESILRLLKNGCKGMENMVVKYLGTGATDSLYMYFPW LRGRDLESRLSVEHQIDRFWKIRFELHEERTNSMDRYEDIVSSFLALDTKCGILGKLEGQMALVDEIRRI YSITSQGSPRKKRLREYRLHGTLCLHPGAGSMRLYASLFSLDATVKEIIFPEIEIFPSSTFPILVPLRTD RGVSRIIYKKGDDLTRDLFVLETIRYMSRLMGVDLVTYKVIPLSRKEGIVEVVDGIDFTRIRSRKDLEMY IEEDRDPRHQESFEKRKVFVSTLCGYSVACYVMGIGDRNPGNMMVTRDGKFFHIDFSHVFGRDPKPISSR ITIARPIRDYLVNDELIYQDFLARSGEAFLQIRRSCRKIFVLWC…	458	SRIIYKKGDDLTRDLFVLETIRYMSRLMGVDLVTYKVIPLSRKEGIVEVVDGIDFTRIRSRKDLEMYIEEDRDPRHQESFEKRKVFVSTLCGYSVACYVMGIGDRNPGNMMVTRDGKFFHIDFSHVFGRDPKPISSRITIARPIRDYLVNDELIYQDFLARSGEAFLQIRRSCRKIFVLWCILAQNRIFQFDLNEIIPFAQARLRMEMSEQRALELFEKEIRGAVGSLKTSV	232	214	455
EcePK0031	CAD26254.1	EC26254.1	ECU03_1100	Atypical	PIKK	ATR	6e-09	3.2e-29	MDHGTNYASLREMFSSPHPDILLALECIHRHPEIGVRQYICTRIRYSTPPTHYLPQLVHVFLYNRDRISA RPLYSLFGYWADRDREFRCALYFHLKSALESSSDIRSISCYFLICDMFEREEKRMCKNTRILELQYKYRK RMGRTLSTLESKKGYPPLRGIPLFFVKAVSWMVSPKLFRRICDYEEIFLETRNVCNINVKRDLRFGNAFD GSGMGANISFLESLVEIPGRLKKLPRHLRQRGLEMEIKLLNHNLPAKVSLPFHSGRFVLAARIEESFLLD SAENSPFLVVFETAFEIPRKSRAGEEIKDALFLKQQLDAIDGLSSLSEIRVVKENMMTSIERILMTKRYE ETSGQHSTHSEAPAHDGDKRSQHFDDIDIGKKTPKCSGDGGVLP…	711	ESVIVKTGNSLMQELMAYQVLCEMKRIWREEGSPIWIRAYQIYLISDTSGIVETVVDAMSIHKIKKKMMSENKNYSLRNYFADSFELNSAKYKSCLRNFLYSLVGYSLATYILQVKDRHNGNIMIDGQGHIVHVDFGFVMGGHPGFYCVEAAPFKFSKEYLELLGDLVDEFKDLFLRGYMELRKHSSRLFRIIETMPGASGAECFNKRELQNFKDRFRLDLTEERVEEHVLYLINKSFNSMGTGLYDSYQYFSYGY	256	455	710
EcePK0032	CAD25142.1	EC25142.1	ECU02_1130	Atypical	PIKK	ATR	1e-56	1.5e-46	MSCIPRRMAFPSSDISCFTKSLHTTSADVTRTTFLISSPDCTRPKSKDETISEVNLLMSSEARSLLIDST SSGPIFFNLFIIESFFLSGEFLFFATRKMPKVLSSSSQFMQGNVSSKGFYCGQEGPKPLDMNRDYLKNLY LQRLESERYSDVFRESMSSLVSTEIINAVISLAVQDDDETMLVDLLELFLQNLESNVVFHEKLTKSSFHL LLFKRPLGIQSYTKLKSIYDRVGSRRVVPGFEHTEFLSKNFYNYCLYKHAYKDYQFDLELDAGSLGPVET NLFKDLLKAVCIENRENEHLANYIKTLPMDVSVFLAIVMPDFRIDASRLGPEDVFLVCPSQVRGYDPKQF TKAFLCSLNSEGGLCRVCGRRVLGCGFEEIDREEYLDSVSGNIE…	1935	KNYYWLCKNQDDLRKDSRFMDLNLIINSILKKQSSRKYIRTYAVIPFSHESGIIEWIGGLSSLKAICDTYYARDGISISETACRFVHNKKIGMREWHRVASKFHPKFHLWFHDSFPHPFSWLVARNNYTQTYAIMNIVGWFMGLGDRHAENILFDSNTGDTVHVDLNCIFGKGKELQVPERVPYRLTQNIVDAFGVLGLEGSYNTSLCTTLDLFLKNKNILVSNLLSFVYDPLFEWRRKSATTPKKIIEDLWHKMDDLDACSKCDVLNEEATNDENLCMMYIGWLPFI	288	1648	1935
EcePK0033	CAD25955.1	EC25955.1	ECU11_0450	Atypical	PIKK	ATM	1e-11	1.4e-53	MPGLLLDDMVQIPYTPTNISNMRIEVMIKGNSKEICIPLIKETTLEDIRELSEVEVYDISSGLNAYAILK NSTVCLEYSSKLYEMYIAIFLKMLDDTATSKEIMSDMGGMEPYSLLEVGLINAFIEALIWRVEQGEVVGR YEAFVEDLCRKMSSNLLCEIVSWKQEEDIMNTKFDYLLLSLRLIVMMVEYKTKEEGEIEKKSTFAFAKEY FYKAFALLGETKDLEDDMAFVFRASLTIDALVTRQVAGRISEVFPIVEDLPISKKNMFGIYIQMAEVCMS EDGALNDLLYSVFTTSCLVSLDTGYGNEFVEVLIAMVEQDGGSGGKRIGNVMETFRMIFHSLQDSESRGR ERLIWNFLSFLSRIRMGRDMGDLNSIFLKFIVKYPETIELYSNF…	1433	NYHGTFVRCIEEIMKEMPDGSRDIFLKEEEFISSLTKISSELTPHLRSSKDEKRRRINEYLSRIKLHPGIYIPFYPDLKIIEIVNGSARALQSHSKVPFMASFRVQDPGGQISIKQLIFKSGDDCRQDMLALQIISMFESIFKQANLDIFLYPYKVMATSSGTGIIEVIPNSKSRDQIGKENINNLLEYFEYKFGFKESEGYLTAICNFASSLAGYSLVGYFLNIKDRHNGNIMIDDQGRMIHIDFGYMLEMSPGNLNIEAPLKLTKEIEELLGGTSGKGFEIYQELMVKGFLALRRRSKDLVMMVDSFVDSELPCYRRNAVENFILRFRFELSDKNARRFVLSLIAESSQKFRTWM	357	1064	1420
EcePK0034	CAD26627.1	EC26627.1	ECU05_1070	Atypical	RIO	RIO1	2e-55	3.6e-103	MQVYANLLTTGRCKVRSFYPWKMKETRAEKRKKDKSDRATVDKVLDKRTLKVLERLQARGKLVNLQGSLC TGKESNVYLGEASTSLCSKFIKNRYSVTEEPGREGQIVPVVVKIFKTSIMSFRDRERYIRSEKRFQRFCT SNSRKLIKVWAEKEVRNLKRLNNAGIPSPEPIYLKNNILVMTQIGRCSEVAPRLRDASIKDLEGCYQQCV KIIRDMYKKAGLVHADLSEFNLLYFEGVVYVIDVGQSVEIDHDNAQRFLIMDINNINSFFSRKGVSVAKG NDLFEEISGNVIPLYLKDIDIGRDAFIPSRVSEVGNEEDLLAFAADSRSREFGSTTDSDLSSTGEASVED SDASLGATESRGGGNIREEKKRKKKTVKELNRIRRASRISKKEK…	409	KDKSDRATVDKVLDKRTLKVLERLQARGKLVNLQGSLCTGKESNVYLGEASTSLCSKFIKNRYSVTEEPGREGQIVPVVVKIFKTSIMSFRDRERYIRSEKRFQRFCTSNSRKLIKVWAEKEVRNLKRLNNAGIPSPEPIYLKNNILVMTQIGRCSEVAPRLRDASIKDLEGCYQQCVKIIRDMYKKAGLVHADLSEFNLLYFEGVVYVIDVGQSVEIDHDNAQRFLIMDINNINSFFSRKGVSVAKGNDLFEEISGNVIPLYLKDIDIGRDAFIPSRVSEVGNEEDLLAFAADSRSREFGSTTDSDLSSTGE	313	33	345
EcePK0035	CAD27096.1	EC27096.1	ECU09_1260	Atypical	RIO	RIO2	2e-47	1e-69	MKLVTDGVWSLSRMHLRILRTAEECMRSHAIVPFDVLKSRSRIKGNFMEHAIDLCKLKFLSYVENGYKLT YSGHDCLAINTLRQRGLEAMGEKVGVGKESDIYLGVYGGRESILKFHRLGRISFRNVRRNRRYGGEGTDW LELSRISCQREVMYLEKFKDMDVPAVFDHDRHVVVQEFLDYLPLYKTRVSNVRTICYLMIGFIKDLWKRG YVHGDFNEFNVLVKDDIKVIDFPQCIQSSDERAVYYLRRDLECVLAYFRKKYGYEPEDGCSRFMDELGVG DRSHGPHKPGVEDLSACSTAESGVQKEMELLGLRVDDVSALDGRSA	326	VWSLSRMHLRILRTAEECMRSHAIVPFDVLKSRSRIKGNFMEHAIDLCKLKFLSYVENGYKLTYSGHDCLAINTLRQRGLEAMGEKVGVGKESDIYLGVYGGRESILKFHRLGRISFRNVRRNRRYGGEGTDWLELSRISCQREVMYLEKFKDMDVPAVFDHDRHVVVQEFLDYLPLYKTRVSNVRTICYLMIGFIKDLWKRGYVHGDFNEFNVLVKDDIKVIDFPQCIQSSDERAVYYLRRDLECVLAYFRKKYGYEPEDG	262	8	85
						Represent as duplication kinase
						Represent as inactive kinase

## Sheet: Nosema bombycis kinome
KinaseID	GeneID	Group	Family	Subfamily	E value of classification	E value of identification	Protein sequence	Protein sequence size	Kinase Domain	Domain size	Catalytically active?	Domains in proteins sequense		Accessory domains (Pfam)	Signal peptides	Transmembrane domains	Subcellular localization
NbePK0001	NBO_58g0001	CMGC	CK2		7e-78	1.8e-69	MHISEPRKNAHFNETQPEEYYDYTNYKIKPGDIDKYVITQRIGKGKYSEV FEGAEGDDRIVIKVLKPVRDSKINREVKILKNLDHQNIITLKDVVIEPVV GTCSLIFKYIPHKEATKLFESFSIEDICLYSKQMLEALSYAHSRGIMHRD IKPHNMIIDDKNKKLKIIDWGLAEFYHIGQSYSVRVASRYYKSPELLVEY PYYDYSLDLWSFGCVLAEMIFKKKPMFKGDDNFTQLKKIVNLLGTNDFDN YLKKFNIPLKNNKFCDLPRDRVDLQSFLPSDCDFSYILAVDLLEKILVYD HVERYTADECLEHPFYHQKLNQ*	322	YVITQRIGKGKYSEVFEGAEGDDRIVIKVLKPVRDSKINREVKILKNLDHQNIITLKDVVIEPVVGTCSLIFKYIPHKEATKLFESFSIEDICLYSKQMLEALSYAHSRGIMHRDIKPHNMIIDDKNKKLKIIDWGLAEFYHIGQSYSVRVASRYYKSPELLVEYPYYDYSLDLWSFGCVLAEMIFKKKPMFKGDDNFTQLKKIVNLLGTNDFDNYLKKFNIPLKNNKFCDLPRDRVDLQSFLPSDCDFSYILAVDLLEKILVYDHVERYTADECLEHPFY	280	Active (K,D,D present)	36	316				nucl: 16.0, cyto: 10.0
NbePK0002	NBO_59g0005	CMGC	CDK	PHO85	7e-60	5.6e-91	MSRYIQGRILGSGTYGDVYEALDTETNNIVALKKIKLNEKEGMPGTALRE ISILKKMKHPNVICLYSVIHTDNLLTLVFEFVDFDLRTYIENNSNPIYLI NQLVSGVHYLHMNNIVHRDLKPQNILVDKNGNLKIADFGLSRSFEIQIPP YSSEVVTLWYRSPELLYGATNYSFYVDIWSLGCIMYEILTGEPLFPGEDK MQMITLIENLTSSKSKLTKFLTMRLNVPMFLSDLIARCLDFNVETRITAA EIVENLNKNYAVHHASDV*	268	YIQGRILGSGTYGDVYEALDTETNNIVALKKIKLNEKEGMPGTALREISILKKMKHPNVICLYSVIHTDNLLTLVFEFVDFDLRTYIENNSNPIYLINQLVSGVHYLHMNNIVHRDLKPQNILVDKNGNLKIADFGLSRSFEIQIPPYSSEVVTLWYRSPELLYGATNYSFYVDIWSLGCIMYEILTGEPLFPGEDKMQMITLIENLTSSKSKLTKFLTMRLNVPMFLSDLIARCLDFNVETRITAAEIVENLNKNYA	257	Active (K,D,D present)	4	261				nucl: 10.5, cyto_nucl: 9.5, cyto: 7.5, mito: 6.0
NbePK0003	NBO_56g0001	CMGC	CDK	PHO85	7e-60	5.6e-91	MSRYIQGRILGSGTYGDVYEALDTETNNIVALKKIKLNEKEGMPGTALRE ISILKKMKHPNVICLYSVIHTDNLLTLVFEFVDFDLRTYIENNSNPIYLI NQLVSGVHYLHMNNIVHRDLKPQNILVDKNGNLKIADFGLSRSFEIQIPP YSSEVVTLWYRSPELLYGATNYSFYVDIWSLGCIMYEILTGEPLFPGEDK MQMITLIENLTSSKSKLTKFLTMRLNVPMFLSDLIARCLDFNVETRITAA EIVENLNKNYAVHHASDV*	268	YIQGRILGSGTYGDVYEALDTETNNIVALKKIKLNEKEGMPGTALREISILKKMKHPNVICLYSVIHTDNLLTLVFEFVDFDLRTYIENNSNPIYLINQLVSGVHYLHMNNIVHRDLKPQNILVDKNGNLKIADFGLSRSFEIQIPPYSSEVVTLWYRSPELLYGATNYSFYVDIWSLGCIMYEILTGEPLFPGEDKMQMITLIENLTSSKSKLTKFLTMRLNVPMFLSDLIARCLDFNVETRITAAEIVENLNKNYA	257	Active (K,D,D present)	4	261				nucl: 10.5, cyto_nucl: 9.5, cyto: 7.5, mito: 6.0
NbePK0004	NBO_1112g0001	CMGC	CDK	PHO85	7e-60	7.3e-91	MSRYIQGRILGSGTYGDVYEALDTETNNIVALKKIKLNEKEGMPGTALRE ISILKKMKHPNVICLYSVIHTDNLLTLVFEFVDFDLRTYIENNSNPIYLI NQLVSGVHYLHMNNIVHRDLKPQNILVDKNGNLKIADFGLSRSFEIQIPP YSSEVVTLWYRSPELLYGATNYSFYVDIWSLGCIMYEILTGEPLFPGEDK MQMITLIENLTSSKSKLTKFLTMRLNVPMFLSDLIARCLDFNVETRITAA EIVDNLNKNYAVHHASDV*	268	YIQGRILGSGTYGDVYEALDTETNNIVALKKIKLNEKEGMPGTALREISILKKMKHPNVICLYSVIHTDNLLTLVFEFVDFDLRTYIENNSNPIYLINQLVSGVHYLHMNNIVHRDLKPQNILVDKNGNLKIADFGLSRSFEIQIPPYSSEVVTLWYRSPELLYGATNYSFYVDIWSLGCIMYEILTGEPLFPGEDKMQMITLIENLTSSKSKLTKFLTMRLNVPMFLSDLIARCLDFNVETRITAAEIVDNLNKNYA	257	Active (K,D,D present)	4	261				nucl: 10.5, cyto_nucl: 9.5, cyto: 7.5, mito: 6.0
NbePK0005	NBO_31g0021	CMGC	CDK	CDK7	1e-60	5.6e-79	MYSPSHSYIKRKKLGEGTYATVYQATPIQKQDSIFIEDTSSSSFPSSPFV AIKQCKKNLHNLGHDISAFREIKSLKRIRSNFVINLRDVFIYKKDIHLVL DYYETDLETIIRNKEVVILPSDIKSWLKMILTGLHHIHSLFIIHRDLKPN NILIGKNGIIKIADFGLAREIGEKMTPQAITRWYRPPELLLGSNCYGVSV DLWSVGCIFAELLLRVPLFAGESDLEQLNLIFKVLGVKDDIKVFEFLPGF MDFQRREGIELEKLFTAASPDTLKLLKRFLEIDPEKRINTLESLKDEYFK NLPEPTEPKDLPFFARG*	317	YIKRKKLGEGTYATVYQATPIQKQDSIFIEDTSSSSFPSSPFVAIKQCKKNLHNLGHDISAFREIKSLKRIRSNFVINLRDVFIYKKDIHLVLDYYETDLETIIRNKEVVILPSDIKSWLKMILTGLHHIHSLFIIHRDLKPNNILIGKNGIIKIADFGLAREIGEKMTPQAITRWYRPPELLLGSNCYGVSVDLWSVGCIFAELLLRVPLFAGESDLEQLNLIFKVLGVKDDIKVFEFLPGFMDFQRREGIELEKLFTAASPDTLKLLKRFLEIDPEKRINTLESLKDEYF	291	Active (K,D,D present)	8	299				nucl: 16.5, cyto_nucl: 11.0, mito: 7.0
NbePK0006	NBO_11g0061	CMGC	CDK	CDK7	4e-22	6.1e-25	MYSPSHSYIKRKKLGEGTYATVYQATPIQKQDSIFIEDTSSSSSSSSHFV AIKQCKKNLHNLGHDISAFREIKSLKRIRSNFVINLRDVFIYKKDIHLVL DYYETDLETIIRNKEVVILPSDIKSWLKMILTGLHHIHSLFIIPQGFKTK	150	YIKRKKLGEGTYATVYQATPIQKQDSIFIEDTSSSSSSSSHFVAIKQCKKNLHNLGHDISAFREIKSLKRIRSNFVINLRDVFIYKKDIHLVLDYYETDLETIIRNKEVVILPSDIKSWLKMILTGLHHIHSLFIIPQGFKT	141	Dead - missing K131	8	149				nucl: 13.5, cyto_nucl: 11.5, cyto: 6.5, mito: 5.0
NbePK0007	NBO_260g0002	CMGC	CDK	CDK7	6e-36	1.6e-56	MILTGLHHIHSLFIIHRDLKPNNILIGKNGIIKIADFGLARGIGEKMTPQ AITRWYRPPELLLGSNCYGVSVDLWSVGCIFAELLLRVPLFAGESDLEQL NLIFKVLGVKDDIKVFESLPGFMDSKEEKE*	130	MILTGLHHIHSLFIIHRDLKPNNILIGKNGIIKIADFGLARGIGEKMTPQAITRWYRPPELLLGSNCYGVSVDLWSVGCIFAELLLRVPLFAGESDLEQLNLIFKVLGVKDDIKVFESLPGFMDSKE	126	Dead - missing K131	1	127				cyto: 20.5, cyto_nucl: 12.0, nucl: 2.5, mito: 2.0
NbePK0008	NBO_11g0062	CMGC	CDK	CDK7	3e-28	7.3e-38	MTPQAITRWYRPPELLLGSNCYGVSVDLWSVGCIFAELLLRVPLFAGESD LEQLNLIFKVLGVKDDIKVFESLPGFMDFQRREGIELEKLFTAASPDTLK LLKRFLEIDPERRINTLESLKDEYFKNLPEPTEPKDLPFFVRG*	143	MTPQAITRWYRPPELLLGSNCYGVSVDLWSVGCIFAELLLRVPLFAGESDLEQLNLIFKVLGVKDDIKVFESLPGFMDFQRREGIELEKLFTAASPDTLKLLKRFLEIDPERRINTLESLKDEYF	124		1	125				nucl: 10.0, cyto: 7.0, mito: 4.0, vacu: 3.0, pero: 2.0
NbePK0009	NBO_707g0002	CMGC	CDK	CRK7	4e-52	6.7e-83	MEDKKNEKFSFVTLRYELIGELGGGTFGKVYKGIKDNRDYAIKKLYRHDN GIQLTTIREIKSLRNVYHENIINLLEINVHEDDIYLVFPYFRFDLTKYLS KNIPNRFETVHIINQIVEGLAYLHKKDILHRDLKPANILMDFNLNVKIAD FGMARNMSQTGMYSPGVVTLWYRAPELILGEKKYGTQIDVWSVGCIAAEI LLGYPLFQGNSELKMLESIIYICGTINQRTWPSIHEISGLSSFNLPQSPR NLRKVLKSAYSEIVDIIDKILVVDPNQRICLEEVLDQKIFKSHDKEFINK IGMRYNERNYGE*	312	YELIGELGGGTFGKVYKGIKDNRDYAIKKLYRHDNGIQLTTIREIKSLRNVYHENIINLLEINVHEDDIYLVFPYFRFDLTKYLSKNIPNRFETVHIINQIVEGLAYLHKKDILHRDLKPANILMDFNLNVKIADFGMARNMSQTGMYSPGVVTLWYRAPELILGEKKYGTQIDVWSVGCIAAEILLGYPLFQGNSELKMLESIIYICGTINQRTWPSIHEISGLSSFNLPQSPRNLRKVLKSAYSEIVDIIDKILVVDPNQRICLEEVLDQKIF	274	Active (K,D,D present)	16	290				cyto_nucl: 13.0, nucl: 12.0, cyto: 12.0
NbePK0010	NBO_3g0006	CMGC	CDK	CRK7	3e-51	6.8e-74	MVAYGLKRSQRNNLKQCFKIKYKKKFENKHMQITDLVCLITVAIGFVKAD FGSGFLVNVKEKMFVKQSAADAIERRANEMKLLKKDDESKEDKKKKKKDE LLSNALNPSNLHRKRTFAKDKDESESDDKKSKKKKNKEKKSSSLVKKSFA KDEEKDEKKEGKDKKGKKQKSKSKKEKNDEKDEEGLAEAKGKSKEELMSN KLKGMSSNLMKSSLRKSHAKKDEKKEKDGDKKGGKKESQEKDENKDKKKD GDKKGGSQEKEGDMKEKDGDKKDGDKKDGEKKDGDKKEAKAKEDKDSDKK GGKKGSQEKDGDKKGKKKQGEDDENKKEKDDDKNKNNLISYNKMFANGLH SNQNRSFLSEESSASDNESGESSAEYKKLQQVGEGSFGRVYK…	801	YKKLQQVGEGSFGRVYKSKSIDHDTEVAIKRVPIDKESGIPFTAIREIRILRKIKNQFLVRGIDVMYEEGFIFLIMEYMEFDMTGLLQSKYNFKREQINSLIYQLLKGLSFLHSQGLLHRDIKASNILINRQGHLKLVDFGLTREYAPVMTNRVCTLWYRAPELLLGDTTYTDKIDSWSVGCIMVEMGTGVTPFKGTNEVTQMKTIFEKLGAPKEIYRWTELFEAEKFEKNETHDELIGQLCGSSFDSDQQMLIRELLCLDIKLQATAKYQADEVPKYIEKYMKKVEKKNHRER	293	Active (K,D,D present)	376	669				nucl: 17.5, mito_nucl: 11.5, mito: 4.5, golg: 3.0
NbePK0011	NBO_3g0043	CMGC	CDK	CDC2	1e-91	8.4e-97	MSESFQKLEKIGEGTYGVVYKTKEKKTGKIVALKKIRLENESEGIPPTTI REIILLKNLKHSTIISLKDVIYNNEKMYLVFEFIDMDLRQFLDKVYTSDN VLQPFVIKKMAHQLITAIYFCHSKNIFHRDLKPQNILVDSNGNLKLADFG LGRLASVPLRVYTSEVVTLWYRSPELLLGVKYYDSSVDVWSAACIIAEII LLKPLFPGDSEIDQLFKIFKILGTPNNKKWHNVETLPNYQKEFPKWNPMD LYEILDGEKDLIDMISKMLIYDPIQRYTAQQSLEHKYFKGVEPIHE*	296	FQKLEKIGEGTYGVVYKTKEKKTGKIVALKKIRLENESEGIPPTTIREIILLKNLKHSTIISLKDVIYNNEKMYLVFEFIDMDLRQFLDKVYTSDNVLQPFVIKKMAHQLITAIYFCHSKNIFHRDLKPQNILVDSNGNLKLADFGLGRLASVPLRVYTSEVVTLWYRSPELLLGVKYYDSSVDVWSAACIIAEIILLKPLFPGDSEIDQLFKIFKILGTPNNKKWHNVETLPNYQKEFPKWNPMDLYEILDGEKDLIDMISKMLIYDPIQRYTAQQSLEHKYF	283	Active (K,D,D present)	5	288				nucl: 11.5, cyto_nucl: 9.3, cyto_mito: 6.8, mito: 6.5, cyto: 6.0
NbePK0012	NBO_458g0001	CMGC	CDK	CRK7	5e-52	3.5e-81	MEDKKNEKFSFVTLRYELIGELGGGTFGKVYKGIKDNRDYAIKKLYRHDN GIQLTTIREIKSLRNVYHENIINLLEINVHEDDIYLVFPYFRFDLTKYLS KNIPNKFETVHIINQIVEGLAYLHKKEILHRDLKPANILMDFNLNVKIAD FGMARNMSQTGMYSPGVVTLWYRAPELILGEKNYGTQIDVWSVGCIAAEI LLGYPLFQGNSEIKMLESIIYICGTINQRTWPSIHEISGLSSFNLPQSPR NLRKVLKSAYSEIVDIIDKILVVDPNQRVCLEEVLDQKIFKSHDKEFINK IGMRYNERNYGE*	312	YELIGELGGGTFGKVYKGIKDNRDYAIKKLYRHDNGIQLTTIREIKSLRNVYHENIINLLEINVHEDDIYLVFPYFRFDLTKYLSKNIPNKFETVHIINQIVEGLAYLHKKEILHRDLKPANILMDFNLNVKIADFGMARNMSQTGMYSPGVVTLWYRAPELILGEKNYGTQIDVWSVGCIAAEILLGYPLFQGNSEIKMLESIIYICGTINQRTWPSIHEISGLSSFNLPQSPRNLRKVLKSAYSEIVDIIDKILVVDPNQRVCLEEVLDQKIF	274	Active (K,D,D present)	16	290				cyto: 14.0, cyto_nucl: 13.5, nucl: 11.0
NbePK0013	NBO_63g0025	CMGC	CDK	CDC2	2e-47	2.6e-78	MLKKSFKCRESQSYSVIRRVCNGTFGSVYEVMDSKTKNRYAMKNLSKNLC FDTNGFSILYLREITILKKINHKNIIRLIEVTKGTEITDLSLVMEYCDMD LKSLIYTAKSIPYVVIKFIFRQIVEGVAFLHSEKLLHRDLKPSNILLNSD GTVKIGDFGLTRYYKPNMTNLVVTLWYRSIELLLGCDNYDYSIDIWSLAC IFVEIVNGKPLFPGEGEINQINEIITHLGNIKEDDFVDYKIEHLNLIKDT GIHDSAKMDSKLVSIPDDDQIIIKNMLNYNPKKRTSASELLKTSLCDDNS ETEGREFFRNFCKNDHPYEYGGQTRKNKEKYRRL*	334	YSVIRRVCNGTFGSVYEVMDSKTKNRYAMKNLSKNLCFDTNGFSILYLREITILKKINHKNIIRLIEVTKGTEITDLSLVMEYCDMDLKSLIYTAKSIPYVVIKFIFRQIVEGVAFLHSEKLLHRDLKPSNILLNSDGTVKIGDFGLTRYYKPNMTNLVVTLWYRSIELLLGCDNYDYSIDIWSLACIFVEIVNGKPLFPGEGEINQINEIITHLGNIKEDDFVDYKIEHLNLIKDTGIHDSAKMDSKLVSIPDDDQIIIKNMLNYNPKKRTSASELLKTSLC	282	Active (K,D,D present)	14	296				nucl: 13.0, mito: 12.0
NbePK0014	NBO_374g0006	CMGC	CDK	GSK	7e-46	2.5e-68	MKTLSQQKLDDSIVEIKSKWTSSHSNEVFDKNGCISKITFNYSKIIGKGS FGVVLKIKDTKGGIYALKRVFQDNRYYNRELDLLLKISHNHIANLKFYFY NEECSKGRFLNIFMDFHPNNLEDQILLQVPKSLPVLVKYFYQICLGLQYL HENKICHRDIKPSNILLDKNDNIKICDFGNAKKFDNEDNISYICSRYYRS PENLLGNKNYSFKIDVWSAGCVIAELRTFTPLFKGKSGMETLGKIRSILK ITESDYLESGWKRSVNRNAPGIKQIFEFCD	345	FNYSKIIGKGSFGVVLKIKDTKGGIYALKRVFQDNRYYNRELDLLLKISHNHIANLKFYFYNEECSKGRFLNIFMDFHPNNLEDQILLQVPKSLPVLVKYFYQICLGLQYLHENKICHRDIKPSNILLDKNDNIKICDFGNAKKFDNEDNISYICSRYYRSPENLLGNKNYSFKIDVWSAGCVIAELRTFTPLFKGKSGMETLGKIRSILKITESDYLESGWKRSVNRNAPGIKQIF	236	Active (K,D,D present)	40	276				nucl: 10.0, cyto: 8.0, mito: 5.0, pero: 2.0
NbePK0015	NBO_507g0003	CMGC	CDK	CDC2	8e-92	4.5e-98	MVNVIRPYHIPRLLNPYHILRFPYRLPYPPYCPYYPPYTHTPLNTPNIQM SESFQKLEKIGEGTYGVVYKAKEKKTGKIVALKKIRLENESEGIPPTTIR EIILLKNLKHSTIISLKDVIYNNEKMYLVFEFIDMDLRQFLDKVYTSDNV LQPFVIKKMAHQLITAIYFCHSKNIFHRDLKPQNILVDSNGNLKLADFGL GRLASVPLRVYTSEVVTLWYRSPELLLGVKYYDSSVDVWSAACIIAEIIL LKPLFPGDSEIDQLFKIFKILGTPNNKKWHNVETLPNYQKEFPKWNPMDL YEILDGEKDLIDMISKMLIYDPIQRYTAQQSLEHKYFKGVEPIHE*	345	FQKLEKIGEGTYGVVYKAKEKKTGKIVALKKIRLENESEGIPPTTIREIILLKNLKHSTIISLKDVIYNNEKMYLVFEFIDMDLRQFLDKVYTSDNVLQPFVIKKMAHQLITAIYFCHSKNIFHRDLKPQNILVDSNGNLKLADFGLGRLASVPLRVYTSEVVTLWYRSPELLLGVKYYDSSVDVWSAACIIAEIILLKPLFPGDSEIDQLFKIFKILGTPNNKKWHNVETLPNYQKEFPKWNPMDLYEILDGEKDLIDMISKMLIYDPIQRYTAQQSLEHKYF	283	Active (K,D,D present)	54	337				nucl: 12.5, cyto_nucl: 8.8, mito: 6.5, cyto_mito: 5.8, cyto: 4.0
NbePK0016	NBO_944g0001	Other	PLK		8e-33	8.4e-48	MSSKVEMYFQLQTKIIDPESGVRYTLIKLLGRGAYAQCFLVDNGEEEMFA MKIVKIKDIKSKKVLEKLESEIEIHSQLNHPHVVKIYRHFRNEDYVFMLL ELCERGALDSLLKRNGKLKERYVIKFVKQIVDGLLYLHNEMNVVHRDLKL GNLFLDSRLNIKIGDFGLSAIIKMAKEKLLCVVLLIT*	187	YTLIKLLGRGAYAQCFLVDNGEEEMFAMKIVKIKDIKSKKVLEKLESEIEIHSQLNHPHVVKIYRHFRNEDYVFMLLELCERGALDSLLKRNGKLKERYVIKFVKQIVDGLLYLHNEMNVVHRDLKLGNLFLDSRLNIKIGDFGLSAIIKMAKEKLLCVVLLI	162	Active (K,D,D present)	24	186				cyto: 16.0, cyto_nucl: 14.0, nucl: 8.0
NbePK0017	NBO_648gi001	Other	PLK		3e-36	5.2e-51	MSSKVEMYFQLQTKIIDPESGVRYTLIKLLGRGAYAQCFLVDNGEEEMFA MKIVKIKDIKSKKVLEKLESEIEIHSQLNHPHVVKIYRHFRNEDYVFMLL ELCERGALDSLLKRNGKLKERYVIKFVKQIVDGLLYLHNEMNVVHRDLKL GNLFLDSRLNIKIGDFGLSAIIKNGERKVTMCGT	184	YTLIKLLGRGAYAQCFLVDNGEEEMFAMKIVKIKDIKSKKVLEKLESEIEIHSQLNHPHVVKIYRHFRNEDYVFMLLELCERGALDSLLKRNGKLKERYVIKFVKQIVDGLLYLHNEMNVVHRDLKLGNLFLDSRLNIKIGDFGLSAIIKNGERKVTMCGT	160	Active (K,D,D present)	24	184				cyto_nucl: 14.0, cyto: 12.5, nucl: 10.5
NbePK0018	NBO_28g0017	Other	PLK		4e-68	2.7e-90	MSSKVEMYFQLQTKIIDPESGVRYTLIKLLGRGAYAQCFLVDNGEKEMFA MKIVKIKDIKSKKVLEKLESEIEIHSQLNHPHVVKIYRHFRNEDYVFMLL ELCERGALDSLLKRNGKLKERYVIKFVKQIVDGLLYLHNEMNVVHRDLKL GNLFLDSRLNIKIGDFGLSAIIKNGERKVTMCGTPNYIAPEVLFGKASGH SYEADIWSLGVIIYTLLIGVPPFQKKNVEDIYKMIKHNNYIFPEDCNLSS EAIDLITKILTTNPLERPTLEEIKEHKFLNKKEHFLSKIYRNLHTGSFKE MEVGCDYVLFSIPVSKFKGIGY	322	YTLIKLLGRGAYAQCFLVDNGEKEMFAMKIVKIKDIKSKKVLEKLESEIEIHSQLNHPHVVKIYRHFRNEDYVFMLLELCERGALDSLLKRNGKLKERYVIKFVKQIVDGLLYLHNEMNVVHRDLKLGNLFLDSRLNIKIGDFGLSAIIKNGERKVTMCGTPNYIAPEVLFGKASGHSYEADIWSLGVIIYTLLIGVPPFQKKNVEDIYKMIKHNNYIFPEDCNLSSEAIDLITKILTTNPLERPTLEEIKEHKFL	255	Active (K,D,D present)	24	279				nucl: 11.0, cyto_nucl: 10.3, cyto: 7.5, cyto_mito: 6.2, mito: 3.5, pero
NbePK0019	NBO_930g0003	Other	PLK		5e-32	2.6e-69	MRKYTAKNILGEGATSIVYRALDSNNQEVGIKMISKIRNSRVHIQKEANI LSNLDHDNILKFIDYYESNNNYYIVTELCDSSLINFVNDYNIDENIALKI LRMILCGIHYIHEKGVIHRDIKLGNLLIKGNTVKICDFGLACYDYENNYT FCGTEKYLAPEVKLRKGYDKSVDIYSAGMVFYTLLTKRKYDGSIDTNISD TSRDLLKKMIMSDPVKRIDAYEALSHPVFNMFIPVFPVFSLLKNFTVNEK FGKIEKNENTVKCGNTTIKLNVDGIFTAEINVFDLTRTKNNENIKTTFKY DKCKFKYDIKVCDVLKNIFLLTNSELKIVNYGLAYIKLLMERLPLVVIEG GNYKFTYFFNQNFAYLTKSYAIKRKKGKVELTNVNNKRSLLT…	564	YTAKNILGEGATSIVYRALDSNNQEVGIKMISKIRNSRVHIQKEANILSNLDHDNILKFIDYYESNNNYYIVTELCDSSLINFVNDYNIDENIALKILRMILCGIHYIHEKGVIHRDIKLGNLLIKGNTVKICDFGLACYDYENNYTFCGTEKYLAPEVKLRKGYDKSVDIYSAGMVFYTLLTKRKYDGSIDTNISDTSRDLLKKMIMSDPVKRIDAYEALSHPVF	225	Active (K,D,D present)	4	229				mito: 10.0, nucl: 9.0, cyto_nucl: 9.0, cyto: 7.0
NbePK0020	NBO_599g0004	Other	PLK		6e-20	6.4e-31	MSSKVEMYFQLQTKIIDPESGVRYTLIKLLGRGAYAQCFLVDNGEEEMFA MKIVKLKDIKSKKVLEKLESEIEIHSQLNHPHVVKIYRHFRNEDYVFMLL ELCERGALDSLLKRNGKLKERYVIKFVKQIVDGLLYLHNEMM*	142	YTLIKLLGRGAYAQCFLVDNGEEEMFAMKIVKLKDIKSKKVLEKLESEIEIHSQLNHPHVVKIYRHFRNEDYVFMLLELCERGALDSLLKRNGKLKERYVIKFVKQIVDGLLYLHNEMM	118		24	142				nucl: 13.5, cyto_nucl: 13.0, cyto: 9.5, mito: 2.0
NbePK0021	NBO_34g0012	Other	Aur		5e-64	4e-88	MDKFTTIDDFELIKQLGRGKFGQVWLAVEKNKGYVVALKIIKRNTIESKE TAKQLRREIEIHSRLKHKNILRMYGYFYDSERLYIILEYANKGELFTILN ENGQGFSEELTSCYIRQMIEALMYLQENEILHRDIKPENLLIGSDGLLKI ADFGWAVKNVDKKRHTLCGTLEYLPPEMVRSKGHDHTCDLWSLGVLTYEF LQGKPPFEIHPRSLSAARRFIGVKHLVKPEKMSVIAFDFINSLLTESKSE RMSLENSMSHPFILKYRKL*	269	FELIKQLGRGKFGQVWLAVEKNKGYVVALKIIKRNTIESKETAKQLRREIEIHSRLKHKNILRMYGYFYDSERLYIILEYANKGELFTILNENGQGFSEELTSCYIRQMIEALMYLQENEILHRDIKPENLLIGSDGLLKIADFGWAVKNVDKKRHTLCGTLEYLPPEMVRSKGHDHTCDLWSLGVLTYEFLQGKPPFEIHPRSLSAARRFIGVKHLVKPEKMSVIAFDFINSLLTESKSERMSLENSMSHPFI	253	Active (K,D,D present)	10	263				nucl: 14.5, cyto_nucl: 12.5, cyto: 9.5
NbePK0022	NBO_10g0029	Other	NEK		2e-32	1.2e-72	MDKYSFVEKLGRGSHGTVYLLETNDSRRVRVVCKSVVEKFIKHAQKEVSI LKELNNKRIIKLIEYIQIKGSSFLILEYANHGTLDTVIKFFIQKNRKASQ YLLWSVISQVAEALEYLHKRCIIHRDIKPSNILINQIPSKIDDILEFKLC DFSLAMELKQEDDYLESTLVGTPFYMSPEIIQKKKYNNTVDIWSLGVSMY ELATLNRPFIGENRAELFNSILTNEINMNIIEDEYLRDLISMCLQKDNRP SSKWLSSQDKIRLHIANLENKFKDSRIAYLENRLKILESHMKWSPSSPRH N*	301	YSFVEKLGRGSHGTVYLLETNDSRRVRVVCKSVVEKFIKHAQKEVSILKELNNKRIIKLIEYIQIKGSSFLILEYANHGTLDTVIKFFIQKNRKASQYLLWSVISQVAEALEYLHKRCIIHRDIKPSNILINQIPSKIDDILEFKLCDFSLAMELKQEDDYLESTLVGTPFYMSPEIIQKKKYNNTVDIWSLGVSMYELATLNRPFIGENRAELFNSILTNEINMNIIEDEYLRDLISMCLQKDNRPSSKWLSSQDKI	257	Active (K,D,D present)	4	261				nucl: 18.5, cyto_nucl: 11.5, mito: 4.0, cyto: 3.5
NbePK0023	NBO_10g0043	Other	NEK		3e-30	7.7e-73	MDKYSFVEKLGRGSHGTVYLLETNDSRRVRVVCKSVVEKFIKHAQKEVSI LKELNNKRIIKLIEYIQIKGSSFLILEYANHGTLDTVIKFFIQKNRKASQ YLLWSVISQVAEALEYLHKRCIIHRDIKPSNILINQIPSKIDDILEFKLC DFSLAMELKQEDDYLESTLVGTPFYMSPEIIQKKKYNNTVDIWSLGVSMY ELATLNRPFIGENRAELFNSILSNEINMNIIEDEYLRDLISMCLQKDNRP SSKWLSSQDKIRLHIANLENKFKDSRIAYLENRLKILESHMKWSPSSPRH N*	301	YSFVEKLGRGSHGTVYLLETNDSRRVRVVCKSVVEKFIKHAQKEVSILKELNNKRIIKLIEYIQIKGSSFLILEYANHGTLDTVIKFFIQKNRKASQYLLWSVISQVAEALEYLHKRCIIHRDIKPSNILINQIPSKIDDILEFKLCDFSLAMELKQEDDYLESTLVGTPFYMSPEIIQKKKYNNTVDIWSLGVSMYELATLNRPFIGENRAELFNSILSNEINMNIIEDEYLRDLISMCLQKDNRPSSKWLSSQDKI	257	Active (K,D,D present)	4	261				nucl: 18.5, cyto_nucl: 11.5, mito: 4.0, cyto: 3.5
NbePK0024	NBO_12g0029	Other	WEE		3e-22	1.5e-44	MTDKKPFTFKYEKPDSLFPTPKTPVKRVPFKDIFSPPPSLEVPPTFHRLI SKGDFFEVYLNKNKNKEDNAEYTAVKKSIFTFKNDLEKESILREVHFLKL INSDFVIKFINNWILNQYVYIEVEYCSYGTLREFMNYIYFTLKSKFSKEI KNKIIKEIGLGLEAIHKLKIVHLDLKPENIFLKSHNNGEDNLIIDDVSAF TIKIGDFNISRFENEEIGMDGDKRYMAPEVLNGICTRKSDIFSFGLIYLE ILNEIILPTGGEKWVDLRKGNLKGMVLEGPIKKMLNKDYKKRIDCETMLK EIL*	303	PTFHRLISKGDFFEVYLNKNKNKEDNAEYTAVKKSIFTFKNDLEKESILREVHFLKLINSDFVIKFINNWILNQYVYIEVEYCSYGTLREFMNYIYFTLKSKFSKEIKNKIIKEIGLGLEAIHKLKIVHLDLKPENIFLKSHNNGEDNLIIDDVSAFTIKIGDFNISRFENEEIGMDGDKRYMAPEVLNGICTRKSDIFSFGLIYLEILNEIILPTGGEKWVDLRKGNLKGMVLEGPIKKMLNKDYKKRIDCETMLKEIL	259	Active (K,D,D present)	44	303				cyto: 15.5, cyto_nucl: 12.5, nucl: 8.5
NbePK0025	NBO_1358g0002	Other	WEE		5e-22	1.7e-44	MTDKKPFTFKYEKSDSLFPTPKTPVKRVPFKDIFSPPPSLEVPPTFHRLI SKGDFFEVYLNKNKNEEDNAEYTAVKKSIFTFKNDLEKESILREVHFLKL INSDFVIKFINNWILNQYVYIEVEYCSYGTLREFMNYIYFTLKSKFSKEI KNKIIKEIGLGLEAIHKLKIVHLDLKPENIFLKSNNNNECGGEDNPSCYE EDNKEYGGDPSSFTIKIGDFNISRFENEEIGMDGDKRYMAPEVLNGICTR KSDIFSFGLIYLEILNEIILPTGGEKWVDLRKGNLKGMVLEGPIKKMLNK DYKKRIDCETMLKEIL*	316	PTFHRLISKGDFFEVYLNKNKNEEDNAEYTAVKKSIFTFKNDLEKESILREVHFLKLINSDFVIKFINNWILNQYVYIEVEYCSYGTLREFMNYIYFTLKSKFSKEIKNKIIKEIGLGLEAIHKLKIVHLDLKPENIFLKSNNNNECGGEDNPSCYEEDNKEYGGDPSSFTIKIGDFNISRFENEEIGMDGDKRYMAPEVLNGICTRKSDIFSFGLIYLEILNEIILPTGGEKWVDLRKGNLKGMVLEGPIKKMLNKDYKKRIDCETMLKEIL	272	Active (K,D,D present)	44	316				cyto: 12.5, cyto_nucl: 11.5, nucl: 9.5, mito: 3.0
NbePK0026	NBO_3g0030	Other	CDC7		2e-52	2e-63	MTEDIPEEDLSHLNFLKDKYKIIEKIGEGTFSFVYRAKDTRNNSNVAVKA ITRTSAPNRVLDELKFLQDLKGINNCIPLVGVYRNEDQIVAVFPYFEFTD FRELLSTITLVDIKFYMYNLLVSIAHTHSVGIIHRDLKPGNFLYNKKTGR GLLIDFGLAQYDAKYDMKKINEEKIINQKPILFFNSIVSRTKPPGYYERD TRPQMKAPRAGTRGFRAPEVIFRYPYQTKAIDVWSAGVMFLTLVCVQYPF FYSADDVDGLVEIATIFGHKEMRKAAKHYGRDWKSNIDSIPEERIPFETL VSKLNQWMELSTEGYDLMYRMLDLIADTRITADQALLHPFFDSIKK*	346	YKIIEKIGEGTFSFVYRAKDTRNNSNVAVKAITRTSAPNRVLDELKFLQDLKGINNCIPLVGVYRNEDQIVAVFPYFEFTDFRELLSTITLVDIKFYMYNLLVSIAHTHSVGIIHRDLKPGNFLYNKKTGRGLLIDFGLAQYDAKYDMKKINEEKIINQKPILFFNSIVSRTKPPGYYERDTRPQMKAPRAGTRGFRAPEVIFRYPYQTKAIDVWSAGVMFLTLVCVQYPFFYSADDVDGLVEIATIFGHKEMRKAAKHYGRDWKSNIDSIPEERIPFETLVSKLNQWMELSTEGYDLMYRMLDLIADTRITADQALLHPFF	321	Active (K,D,D present)	20	341				nucl: 12.5, cyto_nucl: 9.5, cyto: 5.5, mito: 5.0, pero: 3.0
NbePK0027	NBO_507g0015	Other	CDC7		2e-52	4.8e-08	MTEDIPEEDLSHLNFLKDKYKIIEKIGEGTFSFVYRAKDTRNNSNVAVKA ITRTSAPNRVLDELKFLQDLKGINNCIPLVGVYRNEDQIVAVFPYFEFTD FRELLSTITLVDIKFYMYNLLVSIAHTHSVGIIHRDLKPGNFLYNKKTGR GLLIDFGLAQYDAKYDMKKINEEKIINQKPILFFNSIVSRTKPPGYYERD TRPQMKAPRAGTRGFRAPEVIFRYPYQTKAIDVWSAGVMFLTLVCVQYPF FYSADDVDGLVEIATIFGHKEMRKAAKHYGRDWKSNIDSIPEERIPFETL VSKLNQWMELGSEGYDLMYRMLDLIADTRITAEQALLHPFFDSIKK*	346	YKIIEKIGEGTFSFVYRAKDTRNNSNVAVKAITRTSAPNRVLDELKFLQDLKGINNCIPLVGVYRNEDQIVAVFPYFEFTDFRELLSTITLVDIKFYMYNLLVSIAHTHSVGIIHRDLKPGNFLYNKKTGRGLLIDFGLAQYDAKYDMKKINEEKIINQKPILFFNSIVSRTKPPGYYERDTRPQMKAPRAGTRGFRAPEVIFRYPYQTKAIDVWSAGVMFLTLVCVQYPFFYSADDVDGLVEIATIFGHKEMRKAAKHYGRDWKSNIDSIPEERIPFETLVSKLNQWMELGSEGYDLMYRMLDLIADTRITAEQALLHPFF	321	Active (K,D,D present)	20	341				nucl: 12.5, cyto_nucl: 9.5, cyto: 5.5, mito: 5.0, pero: 3.0
NbePK0028	NBO_26g0005	Other	Haspin		8e-29	6.2e-09	MGDFKNYKIETTTKKIGNLIKLVHSSTLLLKNTNDVLYSVLNKMNVVCKN AILNNPTLFGIIENILLKFCEVQDLLDFDQEDFTIETLFEMSKMIYIYKN KVNEIVKSEDVNLNEDYKKKTFDFYYSETNKENKEKVLKGMEEEEAYTDW STWIESFIEEDNKDKGEGNLEDACHKLNLAKRKALIRKDDRIKMKLSLGI EQPPNLNDLNANDLTITESTIFDLFESPAQPLLQFDIPQPDPLHTTQPHS DSLHTASAQTNLLYTISAQTDSSHTTQLQSDSLNTTQPQTLPSTRFNNQL SCVRTQEITDILKLRTIKFKSLLHTRTKPEKIGEATFSEVFLASRLVYKI ISLGNKENQTPYDVFIREVFIQQCLKKNKGICFIHEALLVKG…	635	RTKPEKIGEATFSEVFLASRLVYKIISLGNKENQTPYDVFIREVFIQQCLKKNKGICFIHEALLVKGKYTHNFLKAWDKYGKVENPRPDKYKTNQRFGVIKMKKGPVPLEKIDFKNFNLFRFIRTLSKILCDLEDKFEFEHRDLHWGNILIGPQSVMIIDFTLSRLKVNIQNDDALKNKTTERIGNESLVHGEHSLNASINGKIVFNDLSKYKWLFEGDASVDEQFEIYRKMRDACKGNWAAFNPCSNFYWVDYLARKVKTEIEKYRSLKDEENMIINILKDTKTVKELDYK	291	Active (K,D,D present)	326	617				nucl: 13.5, cyto_nucl: 12.0, cyto: 9.5, mito: 2.0
NbePK0029	NBO_11g0023	Other	Haspin		1e-28	3.8e-08	MKNHENSTFYEEKKRYKEVKRRLEEDLNGEVDNKEVNGEVNDTEQQVINP IMFKEIKVIEPISVYKDKNNIGQEDDSLIFNINKDDSCCSINSTYSKDPF EILNILINFISNSIEKLCKNKSINDKSINEMGDFKNNKIETATKKIENLI KLVHSSALLLKNTNDVLYSVLNKMNVVCKNAILNNPTLFGIIENILLKFC EVQDLLDFDQEDFTIETLFEMSKMIYIYKNKVNEIVKSEDKNLNEDYKKR TFDFYYSETNKENKEKVIKGMEEEEAYTDWSTWIESFIEEDNKDKGEDQG EGNLEDTGHELNLAKRKALIRKDDKVKMKLSLGIEHKPNEKNLNTNDLTI TDSTIFDPFESLAQPILQTDSLHTTQPHSDLLHTTQPQTNSL…	732	VTKPEKIGEATFSEVFVSSNLVYKIIPLGDKEDRTPYDVFVREVFIQQCLKKNKGICYIHEALLVKGRYTHNFLKAWDEYGKVENTRPSKYKTKQRFGVIKMNKGSVPLEKVDFKNFNLFQFIKRLTFILCDLEEKFEFEHRDLHWGNILIKSQSIMIIDFTLSRLKVNIEQINKGALKGEHDLNASINGKIVYNDLTKYKWLFEGDASVDEQFEIYRKMRDACKGDWAAFNPCSNFYWVDYLARKVKTEIEKYRSLKVEENMIIDILKDTKTLKKLSYK	279	Active (K,D,D present)	435	714			1	nucl: 13.0, cyto: 13.0
NbePK0030	NBO_53g0015	Other	WNK		9e-63	9.5e-71	MNERKDLMRRDLFENRIIDAEEVIARDAAGLPIEITPEIVLSPDEERAMK RYKKLNVVLGEGAFKKVFKAIDQEEGKEVAWNEVKITTNEYYNEEKTTFS KEITLLKRVSHKNILKIFDYWFTRENFIFITELMTGGTLREYISTIGDLN IKLIKKWGKQILEGLDYLHTQDPPIIHRDIKCENIFVNASLGEVKIGDLG IAKERRRKRYTVVGTPQFMAREMFEGEGYNEKVDMYAFGMCLIEMATGTY PYKECNGASDVYKCILQGIPPDALYEISDPCLKNLILNCLVLEKDRIPSN AALEHHFFNLESECKGECVPPESMNIRPLTTPANDMEISLISFIGQLITF QLFFMTEAKFIKFTFDIDIDTVEEVAGEMIREEVVDYAQKEN…	741	KKLNVVLGEGAFKKVFKAIDQEEGKEVAWNEVKITTNEYYNEEKTTFSKEITLLKRVSHKNILKIFDYWFTRENFIFITELMTGGTLREYISTIGDLNIKLIKKWGKQILEGLDYLHTQDPPIIHRDIKCENIFVNASLGEVKIGDLGIAKERRRKRYTVVGTPQFMAREMFEGEGYNEKVDMYAFGMCLIEMATGTYPYKECNGASDVYKCILQGIPPDALYEISDPCLKNLILNCLVLEKDRIPSNAALEHHFF	255	Dead - missing K131	53	308				nucl: 16.5, cyto_nucl: 10.8, cyto_mito: 4.3, cyto: 4.0, mito: 3.5
NbePK0031	NBO_4g0068	Other	TTK		7e-42	5.1e-59	MIGKGGNSKVYLVERESKFYALKVVNIEMDYKLKENTLKEIRTLEDLKGM FGIIKLIDTQIDQDIIYILLEYGSTDLNKYIRKNTLSIYAILFFWEQMLK ILKGLHARKYIHADVKPANFVIVDGNVRVIDFNISSKIRGDTTRLDLERP CGTLNYLAPEVLDSTKKERRRASDVWSLGIILYEMVYKKVPVDFNSQGDW LDKIQNIKIEEGEMKYKKILKMIRECLRRNPKERPTVSELLEELEQEWEG	250	MIGKGGNSKVYLVERESKFYALKVVNIEMDYKLKENTLKEIRTLEDLKGMFGIIKLIDTQIDQDIIYILLEYGSTDLNKYIRKNTLSIYAILFFWEQMLKILKGLHARKYIHADVKPANFVIVDGNVRVIDFNISSKIRGDTTRLDLERPCGTLNYLAPEVLDSTKKERRRASDVWSLGIILYEMVYKKVPVDFNSQGDWLDKIQNIKIEEGEMKYKKILKMIRECLRRNPKERPTVSELLEELEQEWE	248	Active (K,D,D present)	1	249				nucl: 11.5, cyto_nucl: 10.5, cyto: 8.5, mito: 5.0
NbePK0032	NBO_1020g0001	Other	PEK		3e-13	6.3e-32	MTLEKNENVVFKNYKAVSLLGKGSYGNVYEMYDLVNNESFALKEIPISSE NVSSFMAEILPDCVVSHENIQKYHPFAISRRPAILKNLITRRSSSKKEIV EIKKDINQLKDDDFNVQKYFIEKNYHNCHNKNNNKNIIFEDDEEIRNNKS HSWSLGQKFKNHVVSTSKKFYMYLKTKICDFSLRDFIDFRNHLWFGMIDD DRTSLTFEGQLENQVEIPLDLYKKSVEKDKKINKKFLLEFFRCILMGLSH LHSYGIAHNDIKSSNILLDSKDFFTPKIADFGMKSYCEEKHDFKENPYNF YDFCTSFSGCSHIDQNKVNDCKSLVYILYELLYPCKTKSEMNYLLKDLKR KKTVPKDFKNLYNAEANLIETVLSDNKITASLMLTMVDNINQ*	392	YKAVSLLGKGSYGNVYEMYDLVNNESFALKEIPISSENVSSFMAEILPDCVVSHENIQKYHPFAISRRPAILKNLITRRSSSKKEIVEIKKDINQLKDDDFNVQKYFIEKNYHNCHNKNNNKNIIFEDDEEIRNNKSHSWSLGQKFKNHVVSTSKKFYMYLKTKICDFSLRDFIDFRNHLWFGMIDDDRTSLTFEGQLENQVEIPLDLYKKSVEKDKKINKKFLLEFFRCILMGLSHLHSYGIAHNDIKSSNILLDSKDFFTPKIADFGMKSYCEEKHDFKENPYNFYDFCTSFSGCSHIDQNKVNDCKSLVYILYELLYPCKTKSEMNYLLKDLKRKKTVPKDFKNLYNAEANLIETVLSDNKITASLMLTMV	373	Dead - missing K131	14	387				nucl: 14.5, cyto_nucl: 11.0, cyto: 6.5, mito: 4.0
NbePK0033	NBO_41g0038	AGC	RSK		4e-05	1.4e-11	MNRLYFYSGLEVYYPKEYGTSFTFLYLILLILIIFIFLIKRKSVKIVLEL EKNESYTLYEGLYMHKRVLIKWYKKRKPEITKEIQILQEVHNNLYISRLV YYEDNYFNTFLVFEYLEEINSKLTKAMLHQIVLAVKFLNEKNIFLKNFNP KNIRIQNGHTVLFNVGVHGDNKGWYSECQEDDKIKNVFFLGCLLHYFITG YHPYDKRGLEKDCQSDEQSDLDNCDNRKDKDSCDNVKKDKDKCEYKVNDL NNHDNNISNLTFLDHKSIQDNILLKKYKIRIEDPLVHDLIYHTIKAKIPE RTSLQRLSAHPFFWDDSSKFEFIARYSDILEGNPIQVKKIERNKTRIFTK PWNSYLCSLVSEELSVFRLYNFNSARDLIRVIRNKGRHYNQI…	439	LEKNESYTLYEGLYMHKRVLIKWYKKRKPEITKEIQILQEVHNNLYISRLVYYEDNYFNTFLVFEYLEEINSKLTKAMLHQIVLAVKFLNEKNIFLKNFNPKNIRIQNGHTVLFNVGVHGDNKGWYSECQEDDKIKNVFFLGCLLHYFITGYHPYDKRGLEKDCQSDEQSDLDNCDNRKDKDSCDNVKKDKDKCEYKVNDLNNHDNNISNLTFLDHKSIQDNILLKKYKIRIEDPLVHDLIYHTIKAKIPERTSLQRLSAHPFF	263	Dead - missing D455, D513	50	313			2	E.R.: 8.0, golg: 5.0, pero: 4.0, nucl: 3.0, vacu: 3.0, mito: 1.0, cyto:
NbePK0034	NBO_61g0014	AGC	DMPK	GEK	5e-60	7.5e-71	MKRVPKDIILKQPHTALFMAEKEVLIDSIGSEWLVSADLTLQDDQFLYYL MDFIPGGDFMGLLSKEDVLEEDWVRFYVVEIVAALDELHSLGWIHRDLKP DNILIGLDGHIKLADFGSCIKMVDGKARSSITVGTPDYVSPDILISKSEL NEYGENLDFWTLGVIIYEMVYGTTPFYSSTLVETYKKINEVNHIFPFKIG EDLKDLIEKLICKKENRLGINEIKNHIFFKGIDWNNVKGMVPPFIPEIEG DYDTSNFVDTNFEMEKNKKREGSNGREGRGEYLPFVGFSHDPKICEYFKQ VIKKNDQRDDGDNEKVDKDKDGDGNKVVVDTKVNTSKSLSHCNLLVEIKS LENSKDNLKKEIKNKQDEYKSLMMCVVDEKEELEQIQEEIKE…	862	MKRVPKDIILKQPHTALFMAEKEVLIDSIGSEWLVSADLTLQDDQFLYYLMDFIPGGDFMGLLSKEDVLEEDWVRFYVVEIVAALDELHSLGWIHRDLKPDNILIGLDGHIKLADFGSCIKMVDGKARSSITVGTPDYVSPDILISKSELNEYGENLDFWTLGVIIYEMVYGTTPFYSSTLVETYKKINEVNHIFPFKIGEDLKDLIEKLICKKENRLGINEIKNHIFF	228	Dead - missing K131	1	229	C1_1 Phorbol esters/diacylglycerol binding domain (C1 domain)			nucl: 12.5, cyto_nucl: 10.3, mito_nucl: 10.2, mito: 6.5, cyto: 6.0
NbePK0035	NBO_453g0003	AGC	DMPK	GEK	1e-66	2.5e-82	DFEILKNIAKGGYGEVFLAKKDKIYAMKRVPKDIILKQPHTALFMAEKEV LIDSIGSEWLVSADLTLQDDQFLYYLMDFIPGGDFMGLLSKEDVLEEDWV RFYVVEIVAALDELHSLGWIHRDLKPDNILIGLDGHIKLADFGSCIKMVD GKARSSITVGTPDYVSPDILISKSELNEYGENLDFWTLGVIIYEMVYGTT PFYSSTLVETYKKINEVNYIFPFKIGEDLKDLIEKLICKKENRLGINEIK NHIFFKGIDWNN *	262	FEILKNIAKGGYGEVFLAKKDKIYAMKRVPKDIILKQPHTALFMAEKEVLIDSIGSEWLVSADLTLQDDQFLYYLMDFIPGGDFMGLLSKEDVLEEDWVRFYVVEIVAALDELHSLGWIHRDLKPDNILIGLDGHIKLADFGSCIKMVDGKARSSITVGTPDYVSPDILISKSELNEYGENLDFWTLGVIIYEMVYGTTPFYSSTLVETYKKINEVNYIFPFKIGEDLKDLIEKLICKKENRLGINEIKNHIFF	253	Active (K,D,D present)	2	255				cyto: 21.5, cyto_nucl: 12.0, mito: 2.0
NbePK0035	NBO_34g0018	AGC	PKC	Alpha	1e-52	3.5e-80	MCDNTFLGYIEDRLQFNRIKVMLYEKELPYYNEKNEEIEGLDEYLDEYLR EDSESGGRIGEGGIREGIRPYTDSSSLGTNGLSDFYKNNHNGNNVDHNHD HLPRSHDSHNPTTNNPPNPPHNLPNPTTNNPPNPTTNPPPFITPIHIPPK NPYNPNPPPNTTTSYTFQKTNGSLSLNLISFEMDPIFEVSRLDIYVDLKL STSLLLVEGTGVDITFENSSEMEIFLLGPNGPVLGVLYFPCEFFVDKKSS VLELDFRNFNYLKIDVTFNKEIKLVRQDAKILYIYNEGHEFEDLYTYTPR ICGVCYKFIVLLSYAMRWCGGEEEYKHKGKEYRDNDDYNEDPLFNDHKVN GQRNLVSKDRSFEKEEKKLLKDHININMHKNTHKNTNGPDNN…	699	DLIALKILRKDKIVNISDVAYIEVERKVLEMAAYYKHPFLMKMYFCFQDSKALYFGCEYLAGGDLFTHTVRNSFGLKDILLYASEILLALDFLHNKHYIYRDLKLDNILVGEDGHVKICDFGLCKEGIGPLAHTYTYCGTLNTIAPEIIRGEPYTKAVDWWSYGVVLYELYERRPPFTGATSSELSRNILENKPEFSKTPEDAKKLIKKLLCSEPEERYGFGPNGVELIKNHEYF	283	Dead - missing K131	362	645				cyto: 15.0, cyto_nucl: 14.0, nucl: 11.0
NbePK0036	NBO_27g0026	AGC	PKA		4e-57	9.4e-87	MLEHDDFKIVRKIGTGAFGKVYLAQLVTNQNIKFAIKILNWRRLLNMRQG DQLENEINVLRILKSSPFVTRLIGVTHKNKSLGIVMEYISGGELFYWLRR SGKFSEYATRFYAAEILAGLSYIHQSGFIYKDLKPENILLTPSGHIKLTD FGFAMLGCEKSYIISGTPEYMSPEKLLNDDDGADSDFWSFGIIIYEMLVG DPPFFDNDTSSIYHKILKSELYFPDYISPQSRDIIRRLLSRDRQERLGYY GIKEIMSHGFFKNINWQDVHSLKLRPPIVPSNFKNVDFNLIEDDDNDSFE DEKDIDRPYDRIKIFQ*	316	FKIVRKIGTGAFGKVYLAQLVTNQNIKFAIKILNWRRLLNMRQGDQLENEINVLRILKSSPFVTRLIGVTHKNKSLGIVMEYISGGELFYWLRRSGKFSEYATRFYAAEILAGLSYIHQSGFIYKDLKPENILLTPSGHIKLTDFGFAMLGCEKSYIISGTPEYMSPEKLLNDDDGADSDFWSFGIIIYEMLVGDPPFFDNDTSSIYHKILKSELYFPDYISPQSRDIIRRLLSRDRQERLGYYGIKEIMSHGFF	254	Active (K,D,D present)	7	261				nucl: 11.5, cyto_nucl: 10.5, cyto: 8.5, mito: 4.0
NbePK0038	NBO_917g0003	CAMK	CAMKL	NuaK	2e-10	3.5e-18	MIHNLSTFEYINLTKKIHEGRNGPVFLAIDTRFSKPVIVKFIRQNKFNLF ELNIQSLLSHDNIVEMYCAFEYSKKYACLLLEYADGLDLFDLIDIKDYLK EQEALIFSFKFFLLSNTFTLILQVDEAVIGALIDIGIPEDQLPDLLKSEEFNQAKYFCHILTQKIALDKLPWSVIKEEKPADQDDGAFFIQAPGPMSGNFQARDPYQRNKSYGESNSMVTYSMVDKTDYVETDFVMPEGSSRQITDISIQLENVFGLIQGKLLEKGFDWFHPNDHIIYAHRKNIEPNSYYVIQASFQNDELFTLTVKVQGDSSRFLEFFTDIENIVKMNHN*	331	INLTKKIHEGRNGPVFLAIDTRFSKPVIVKFIRQNKFNLFELNIQSLLSHDNIVEMYCAFEYSKKYACLLLEYADGLDLFDLIDIKDYLKEQEALIFSFKFF	101		11	112				nucl: 14.0, cyto_nucl: 12.5, cyto: 9.0, pero: 2.0
NbePK0039	NBO_386g0025	CAMK	CAMKL	NuaK	8e-43	5.3e-71	MIHNLSTFEYINLTKKIHEGRNGPVCLATDTRFSKPVIVKFIRQNKFNLF ELNIQSLLSHENIVEMYCAFKHSKKYACLLLEYVDGLDLFDLIDIKGYLK EQEAFDIFIQVFSAVKYLHSHSLIHRDIKPENILIKKDGKVKLCDFGFST FFSKKKLTFSCGSLDHAPPEILRGDPYFGPEIDVWCLGSCLFMMVTGEVP SRNKNENQEEICCHETFDKKNFSENLENLLRRMLDNDPKTRITIKEIENH PWVKNNLKKCLIKNDEIRSNETNKVNLNEMKPRIYLTYILDLIKDRGYNL RNIIKEDLPENNIYKLIISKLTQGYSINEIYFLTGFTDLKNFNYVQDHKK LAIKLDTENSCLFYRIKFSLRITLFGSINKLKDKIDKLIKKH…	429	INLTKKIHEGRNGPVCLATDTRFSKPVIVKFIRQNKFNLFELNIQSLLSHENIVEMYCAFKHSKKYACLLLEYVDGLDLFDLIDIKGYLKEQEAFDIFIQVFSAVKYLHSHSLIHRDIKPENILIKKDGKVKLCDFGFSTFFSKKKLTFSCGSLDHAPPEILRGDPYFGPEIDVWCLGSCLFMMVTGEVPSRNKNENQEEICCHETFDKKNFSENLENLLRRMLDNDPKTRITIKEIENHPWVKNNLKKCL	250	Active (K,D,D present)	11	261				nucl: 14.5, cyto_nucl: 13.0, cyto: 10.5
NbePK0040	NBO_54g0021	CAMK	CAMKL	CHK1	3e-30	6.5e-59	MKNFEIYETLASGSTAKVKRITTSDNKEYAIKIMNKTVKDKKSFIKEVSI HKLLRNNFIVEYVDAHEDTDNYYIVMGLAKYEICSFIEVDVGIEPTVVHL IFRQLVSALKYLHERGICHRDIKPENLLMTSQGNLLVSDFGCSTFYKIKD KYRRLRTMAGSNEYMSPEGHCMNYDGPKTDLWACGVTLIVLLTGNLPWDK PTLSDERFQAFTL*	213	FEIYETLASGSTAKVKRITTSDNKEYAIKIMNKTVKDKKSFIKEVSIHKLLRNNFIVEYVDAHEDTDNYYIVMGLAKYEICSFIEVDVGIEPTVVHLIFRQLVSALKYLHERGICHRDIKPENLLMTSQGNLLVSDFGCSTFYKIKDKYRRLRTMAGSNEYMSPEGHCMNYDGPKTDLWACGVTLIVLLTGNLPWDKPTLSDERFQAF	207	Active (K,D,D present)	4	211				cyto: 12.5, cyto_nucl: 12.5, nucl: 9.5, mito: 2.0
NbePK0041	NBO_11g0038	CAMK	CAMKL	Kin1	1e-61	1.9e-92	MILKNKYEDLESAFTSISSQSESSNGRVEDHEYIEDKHFKYFKIIRTLGT GSSSKVVLGINIHNNEKVAIKIVHRKNTGDNDNKSSIRIYREVIMSSLLN HPYIVRLKDFFYSNSYFFLIFEYVRGKQLYEVIVNDGELDEKEARRYFRQ LISAIDYIHKNAIVHRDLKIENVLVDEFGNIKLIDFGLSNFYDNKLLLNT FCGSLYFAAPELLLGNRYCGPEIDIWSLGVILYVILNGCVPFDDKDVVSL QEKIKEGKFEYKSNISEEVKYLIGNMLQPDSSSRFTLDQIINSIWINEGY ESEVDNYMIKRYPLKNINHNHLEVISTAVSFQFKNLKREVLKYHDICNKE DGSLEEKYWSKRPSISLYYLLLENLEDENHNHYENNHNIDRP…	545	FKIIRTLGTGSSSKVVLGINIHNNEKVAIKIVHRKNTGDNDNKSSIRIYREVIMSSLLNHPYIVRLKDFFYSNSYFFLIFEYVRGKQLYEVIVNDGELDEKEARRYFRQLISAIDYIHKNAIVHRDLKIENVLVDEFGNIKLIDFGLSNFYDNKLLLNTFCGSLYFAAPELLLGNRYCGPEIDIWSLGVILYVILNGCVPFDDKDVVSLQEKIKEGKFEYKSNISEEVKYLIGNMLQPDSSSRFTLDQIINSIWI	254	Active (K,D,D present)	42	296				nucl: 18.5, cyto_nucl: 12.5, cyto: 3.5, mito: 3.0
NbePK0042	NBO_54g0019	STE	STE20	MKC	2e-31	2.9e-52	MPTKYEKLNIYYILKIGRATQYRLRYYVRRYYKRFIMCILLLSIVVLLMF FILFTNKIFSSAKRASMEKEIYNYINKTMDEILKHKTRVKQNSEFAKLDP PLPILPLKMTLSTAVFLCKNTTPNTILKRAILNKKAPIYEDEIALRLNHP NMVKSIKSERTTFENSNGEKQTLIWLYMEYLPIKVTFKTVNKDEDILRTI ARDILIGLDYLHKQNIAHLDLKIANIMGDDKKGEIIYKIIDFGYARHMKN GEIKIPTKNYGTFPYKPPEIVLHNIHSIKSDIWCLGAIILFLRNGKTPFY DSKGNKQTDKYKEFIKGNITIPLERDASKEIKDFITSCLQLDKDRRPTAK ELLSHKFITGNEDGIMYHSSSEQDSNFYSDEETLDIDWL*	389	LPLKMTLSTAVFLCKNTTPNTILKRAILNKKAPIYEDEIALRLNHPNMVKSIKSERTTFENSNGEKQTLIWLYMEYLPIKVTFKTVNKDEDILRTIARDILIGLDYLHKQNIAHLDLKIANIMGDDKKGEIIYKIIDFGYARHMKNGEIKIPTKNYGTFPYKPPEIVLHNIHSIKSDIWCLGAIILFLRNGKTPFYDSKGNKQTDKYKEFIKGNITIPLERDASKEIKDFITSCLQLDKDRRPTAKELLSHKFI	253	Active (K,D,D present)	105	358			1	mito: 12.0, E.R.: 5.0, golg: 5.0, nucl: 3.0
NbePK0043	NBO_1061g0001	STE	STE21	MKC	3e-31	9.9e-53	MCILLLSIVVLLMFFILFTNKIFSRAKRASMEKEIYNYINKTMDEILKHK TRVKQNSEFAKLDPPLPILPLKMTLSTAVFLCKNTTPNTILKRAILNKKA PIYEDEIALRLNHPNMVKSIKSERTTFENSNGEKQTLIWLYMEYLPIKVT FKTVNKDEDILRSIARDILIGLDYLHKQNIAHLDLKIANIMGDDKKGEII YKIIDFGYARHMKNGEIKIPTKNYGTFPYKPPEIVLHNIHSIKSDIWCLG AIILFLRNGKTPFYDSKGNKQTDKYKEFIKGNVTIPLERDASKEIKDFIT SCLQLDKDRRPTAKELLSHKFITGTEDGIMYHSSSEQDSNFYSDEETLDI DWL*	353	LPLKMTLSTAVFLCKNTTPNTILKRAILNKKAPIYEDEIALRLNHPNMVKSIKSERTTFENSNGEKQTLIWLYMEYLPIKVTFKTVNKDEDILRSIARDILIGLDYLHKQNIAHLDLKIANIMGDDKKGEIIYKIIDFGYARHMKNGEIKIPTKNYGTFPYKPPEIVLHNIHSIKSDIWCLGAIILFLRNGKTPFYDSKGNKQTDKYKEFIKGNVTIPLERDASKEIKDFITSCLQLDKDRRPTAKELLSHKFI	253	Active (K,D,D present)	69	322			1	E.R.: 7.0, golg: 7.0, plas: 3.0, extr: 3.0, nucl: 2.0, mito: 2.0, cyt
NbePK0044	NBO_26g0004	CK1	CK1	CK1-A	5e-68	1.4e-95	MTTELKHLQIQKKIASGAFGEIYIAYDTEQNLNVALKIAKRTQHSQLKHE FTVYKKIKSEFFPKVFNFGKILFNNVYSNCLSMELLGGSLEQLFSKCGKR FSLKTVCIISLKMIEKVEILHQKNYVHRDIKPDNFVFDKSNTNLYLIDFG LAKIYRDENTLIHNPIKTGKNLTGTARYASVNTHQGIEQSRRDDLESIGY CLIYFLNGRLPWQGLRGETKQEKYEAIKKKKESLKIWELCANLPHELYMY MFYVRNLGYEDSPNYIYLKGLLNTIIMKNGWRLTDDLDWVK*	291	LQIQKKIASGAFGEIYIAYDTEQNLNVALKIAKRTQHSQLKHEFTVYKKIKSEFFPKVFNFGKILFNNVYSNCLSMELLGGSLEQLFSKCGKRFSLKTVCIISLKMIEKVEILHQKNYVHRDIKPDNFVFDKSNTNLYLIDFGLAKIYRDENTLIHNPIKTGKNLTGTARYASVNTHQGIEQSRRDDLESIGYCLIYFLNGRLPWQGLRGETKQEKYEAIKKKKESLKIWELCANLPHELYMYMFYVRNLGYEDSPNYIYLKGLLNTIIMKNGWRLTDDLDWV	282	Active (K,D,D present)	8	290				nucl: 16.5, cyto_nucl: 12.5, cyto: 5.5, mito: 2.0
								16071		10845
NbePK0046	NBO_1570g0001	Atypical	PIKK	ATR	2.9e-10	5.3e-10	MSSLHKKIKSLQSNQICIQLQDIKLDFTKNRNNGYISRKIKVKINGESLF SNDKLVWFYLDTAKIHHSQNKPLQLTFQDENGKLKNYLYKTNSELSIDIF FNSITEYIYELVDCPYNLYNLLMTSQQSGIIEMKQGRLISSFESIQQLKR FLIFSEEDYTLLINFKQHKGFSNSRIDNFLKSLAISIIICYLFEIRDRTS DNILMDKEGRVFHIDYEYTLGSSPSYLKPKIEIPSLLSRFLKSDSLILNK FYHLLSNYFKIIVLII*	266	ENGKLKNYLYKTNSELSIDIFFNSITEYIYELVDCPYNLYNLLMTSQQSGIIEMKQGRLISSFESIQQLKRFLIFSEEDYTLLINFKQHKGFSNSRIDNFLKSLAISIIICYLFEIRDRTSDNILMDKEGRVFHIDYEYTLGSSPSYLKPKIEIPSL	157		81	236
NbePK0047	NBO_11g0071	Atypical	PIKK	ATM	2e-07	2.2e-27	MGQGDNKNFSLKNYFLGKYGRDTKEYKMATQNFLKSLVGYSLASYILQIK DRHNGNILLDNEGHVVHVDFGFILGEHPGFYCVEVAPFKFSSEYLDLLDD LLEEFKMLFLEGFIALRKHSERLCRIIEILSENSDVRCINKRVLMNFRDR LKMEMSDKEIEIYVMWLINKSLNSMGTGLYDSYQYFSNGYL*	191	GQGDNKNFSLKNYFLGKYGRDTKEYKMATQNFLKSLVGYSLASYILQIKDRHNGNILLDNEGHVVHVDFGFILGEHPGFYCVEVAPFKFSSEYLDLLDDLLEEFKMLFLEGFIALRKHSERLCRIIEILSENSDVRCINKRVLMNFRDR	149		2	150
NbePK0048	NBO_11g0075	Atypical	PIKK	ATM	2e-07	2.2e-27	MGQGDNKNFSLKNYFLGKYGRDTKEYKMATQNFLKSLVGYSLASYILQIK DRHNGNILLDNEGHVVHVDFGFILGEHPGFYCVEVAPFKFSSEYLDLLDD LLEEFKMLFLEGFIALRKHSERLCRIIEILSENSDVRCINKRVLMNFRDR LKMEMSDKEIEIYVMWLINKSLNSMGTGLYDSYQYFSNGYL*	191	GQGDNKNFSLKNYFLGKYGRDTKEYKMATQNFLKSLVGYSLASYILQIKDRHNGNILLDNEGHVVHVDFGFILGEHPGFYCVEVAPFKFSSEYLDLLDDLLEEFKMLFLEGFIALRKHSERLCRIIEILSENSDVRCINKRVLMNFRDR	149		2	150
NbePK0049	NBO_41g0040	Atypical	RIO	RIO2	3e-32	8.4e-25	MFLSSDGVWSISKTHLKILETIDKLRNSNLDFINLKLKIQGFNNFIRDLC KLKFIRIEEKIVHLTISGMDCLAINALRLLGLEKMGSKISIGKESDIFYG IFKGKEVVLKFHRLGRTSFKSVKNKRNYTKEKTDWFKLNKISCEREANYY EIFKDLDIPKYYTHNRHVIVLELLDFNTLYSISLTDPPVIFNKMIDFVKD LCEKGYVHGDFNEFNVMVKGNEIKVIDFPQCVPNTDKMALDYLKRDFECI ETFFKKKYFLEAKENVYEEFVREN*	274	EKMGSKISIGKESDIFYGIFKGKEVVLKFHRLGRTSFKSVKNKRNYTKEKTDWFKLNKISCEREANYYEIFKDLDIPKYYTHNRHVIVLELLDFNTLYSISLTDPPVIFNKMIDFVKDLCEKGYVHGDFNEFNVMVKGNEIKVIDFPQCVPNTDKMALDYLKRDFECIETFFKKKYFLEAKENVYEEFV	189		83	271
NbePK0050	NBO_174g0005	Atypical	PIKK	ATR	3e-43	2e-43	MELNCLINSLFSKNKLNHYIRTYEVIPFSHNHGIIEFIDGLASLKSICNE LYLKENISIANVTKKYAKTKKIKAQNFKEVIGMFPPRFYKWFEKNFNTPY NWYMARDNYTKTYAVMNIMGWFMGLGDRHADNILFDINVGDTVHVDLNCI FESSKKLSIPERVPFRLTQNVIDAFGVLGLEGTYTNTMNETLELFLKNRN LIISNLLSFVYDPLHEWRIRKEKAPKLVLDVLEKKLSPTDVTLKVEHLNE EASSSTNLSEMYIGWLPFI*	269	MELNCLINSLFSKNKLNHYIRTYEVIPFSHNHGIIEFIDGLASLKSICNELYLKENISIANVTKKYAKTKKIKAQNFKEVIGMFPPRFYKWFEKNFNTPYNWYMARDNYTKTYAVMNIMGWFMGLGDRHADNILFDINVGDTVHVDLNCIFESSKKLSIPERVPFRLTQNVIDAFGVLGLEGTYTNTMNETLELFLKNRNLIISNLLSFVYDPLHEWRI	219		1	219
	Represent as duplication kinase
	Represent as inactive kinase

## Sheet: Nosema ceranae kinome
KinaseID	GeneID old	GeneID	Group	Family	Subfamily	E value of classification	E value of identification	Protein	Protein sequence size	Kinase Domain	Domain size	Catalytically active?	Domains in proteins sequense		Additional Kinase Domains	Signal peptides	Transmembrane domains	Subcellular localization
NcePK0001	NCE_44g0735	NCER_100698.p01	CMGC	CDK	PHO85	3e-56	6.2e-79	MPLIFNHKMSKYIQGKKIGSGTYGDVYEALDIEKNCKVALKKIKLNENEG MPGTALREISILKKIKHANIISLYRVIHTDNLLTLVFELMDYDLREYLTK NEGNPIILINQLVSGIAFLHKNKIVHRDLKPQNILIDRYGNLKIADFGLS RSMEIKMPPYSCEVVTLWYRSPELLYGTTDYSFYVDIWSFGCIIYEIFLL EPLFPAETKMQMLDLINNHIGRGKSYFKKILCAKINVPEFFIDIIVGCLL IDFRYRLTADEIIDLLEYNYNKREIQ*	276	YIQGKKIGSGTYGDVYEALDIEKNCKVALKKIKLNENEGMPGTALREISILKKIKHANIISLYRVIHTDNLLTLVFELMDYDLREYLTKNEGNPIILINQLVSGIAFLHKNKIVHRDLKPQNILIDRYGNLKIADFGLSRSMEIKMPPYSCEVVTLWYRSPELLYGTTDYSFYVDIWSFGCIIYEIFLLEPLFPAETKMQMLDLINNHIGRGKSYFKKILCAKINVPEFFIDIIVGCLLIDFRYRLTADEIIDLL	254	Active (K,D,D present)	12	266				nucl: 10.5, cyto_nucl: 9.3, cyto: 7.0, cyto_mito: 5.3, pero: 4.0, mito:
NcePK0002	NCE_108g1262	NCER_101204.p01	CMGC	CDK	CDK7	1e-07	1.4e-80	MYVHEKKIGEGTYATIYKAYTTNNQPVAIKRIKKTKYSTGIDISAIREVR ALKKINNKYVIKLIDVYIKYDDIHLVLEFIDTDLESIIKNKNIIFLPGDI KSWMIMLLSGVYSLHEKFLIHRDIKPNNILVSQNGIIKIADFGLTRTIGG NMTSQAITRWYRPPELLLGSKKYGPSVDMWSVGCVFAELMLRVPFFAGES DLEQLNLIFKVFGTPDEEKYSSIKDLSGYIKFNKKEPIVLEEIFTAASKD TLSLLKKFFIFDPSQRISAYDALMDEYFSNEPKATLPQNLPFYRT*	295	YVHEKKIGEGTYATIYKAYTTNNQPVAIKRIKKTKYSTGIDISAIREVRALKKINNKYVIKLIDVYIKYDDIHLVLEFIDTDLESIIKNKNIIFLPGDIKSWMIMLLSGVYSLHEKFLIHRDIKPNNILVSQNGIIKIADFGLTRTIGGNMTSQAITRWYRPPELLLGSKKYGPSVDMWSVGCVFAELMLRVPFFAGESDLEQLNLIFKVFGTPDEEKYSSIKDLSGYIKFNKKEPIVLEEIFTAASKDTLSLLKKFFIFDPSQRISAYDALMDEYF	276	Active (K,D,D present)	2	278				cyto_nucl: 11.5, cyto: 11.0, nucl: 10.0, pero: 4.0
NcePK0003	NCE_277g1859	NCER_101779.p01	CMGC	CDK	CRK7	7e-50	3e-80	MNGRNKQIKQDEKNKQIIDKKEYKCETDNIKNIQQTISDNDYKYNLDFIT NDDIRSSEHSKKFTKFTLNYKLSEVIGEGTFGKVYKTVKQGNSFAIKKIN KNEDGIHITTIREIKFLRKLNHKNIINLLEINTDGCDLYLVFPFYQFDLY IYLKRNIPNKKEIIHIIKQISEGLKYLKKQNIIHRDLKSKNILLDFNLNI KIADFGMATVTNKNSCYSPGVVTLWYRPPEILLNMKYNFSCDIWGLGCIL GELMQGWPLFPGNTEIAVLEYIVVLCGSINSKTLPGMKDFGMQIPQSKRN LKKKFCFNDEELVNLMDKILAIDPEKRPTIEEILQDKVFIDYDENFIQNI SLRYETGYNCIK*	362	YKLSEVIGEGTFGKVYKTVKQGNSFAIKKINKNEDGIHITTIREIKFLRKLNHKNIINLLEINTDGCDLYLVFPFYQFDLYIYLKRNIPNKKEIIHIIKQISEGLKYLKKQNIIHRDLKSKNILLDFNLNIKIADFGMATVTNKNSCYSPGVVTLWYRPPEILLNMKYNFSCDIWGLGCILGELMQGWPLFPGNTEIAVLEYIVVLCGSINSKTLPGMKDFGMQIPQSKRNLKKKFCFNDEELVNLMDKILAIDPEKRPTIEEILQDKVF	269	Active (K,D,D present)	70	339				nucl: 15.0, cyto: 8.0, mito: 4.0
NcePK0004	NCE_2g0047	NCER_100047.p01	CMGC	CDK	CRK7	6e-50	2.6e-78	MEKYKRISQIGEGSFGKVYKSRDLENNKDVAIKRIPVEIENGIPFTAYRE IKILKKYTHTNLVKLHDAMHEEGFIFLVMDYLPFDLTGLLLSKYQFQYNQ IRGLIYQLCQATSYLHSKNIIHRDIKASNILIDSSGVLKLTDFGLAREQG HYMTNRVCTLWYRAIELLLGEIKYTCKVDSWSIGILFLEMKIGDVPFKGS NEASQVKEIVKALGIPDEKYQWTELFELNRFKRSETFTDLLKLLFEKVCD ESELILLKELLCLNSKERISPKYALKLKYLEDLTEIYFPIEINEVHEFDM KNLEKE*	306	YKRISQIGEGSFGKVYKSRDLENNKDVAIKRIPVEIENGIPFTAYREIKILKKYTHTNLVKLHDAMHEEGFIFLVMDYLPFDLTGLLLSKYQFQYNQIRGLIYQLCQATSYLHSKNIIHRDIKASNILIDSSGVLKLTDFGLAREQGHYMTNRVCTLWYRAIELLLGEIKYTCKVDSWSIGILFLEMKIGDVPFKGSNEASQVKEIVKALGIPDEKYQWTELFELNRFKRSETFTDLLKLLFEKVCDESELILLKELLCLNSKERISPKYALKLKYL	276	Active (K,D,D present)	4	280				nucl: 11.0, cyto: 9.0, mito: 6.0
NcePK0005	NCE_34g0620	NCER_100587.p01	CMGC	CDK	CDC2	1e-91	5.5e-102	MSFICIPMSDSFQKIEKIGEGTYGVVYKAKERKTGKIVALKKIRLENESE GIPPTTIREILLLKNLKHPTIVSLDDVIYNINKMYLVFEYIDMDLRQYLD NLYREEKLMDLNILKKMVYQLITAIHFCHSKNIFHRDLKPQNLLIDTYGN LKLADFGLARLASIPLRTYTTEVVTLWYRPPDLLLGSKHYDSSVDVWSAA CIIAEMILLRPLFSGDSEIEQLLKIFKILGTPSNVNWKNVESLPNYQASF PKYKAIPLGEILTIDEDLINLLENMFIYDPIIRISAQQALNHKFFEDFVA FNN*	303	FQKIEKIGEGTYGVVYKAKERKTGKIVALKKIRLENESEGIPPTTIREILLLKNLKHPTIVSLDDVIYNINKMYLVFEYIDMDLRQYLDNLYREEKLMDLNILKKMVYQLITAIHFCHSKNIFHRDLKPQNLLIDTYGNLKLADFGLARLASIPLRTYTTEVVTLWYRPPDLLLGSKHYDSSVDVWSAACIIAEMILLRPLFSGDSEIEQLLKIFKILGTPSNVNWKNVESLPNYQASFPKYKAIPLGEILTIDEDLINLLENMFIYDPIIRISAQQALNHKFF	283	Active (K,D,D present)	12	295				cyto: 12.0, nucl: 10.0, pero: 3.0
NcePK0006	NCE_1g0019	NCER_100019.p01	CMGC	DYRK	DYRK2	2e-53	2.2e-74	MRKKVLTNPSTLHNSLYDNIDNNLVIFRGDFLHKTELKKYMIIDLLGTGT FSQVVRCVSTCGEEVAIKIVKNSPKYYFYEMNEVKILQKLMYKNLCKYFV EIKDVFVFKEHLCIVEELLGHNLYEFIKITGFKGVDHKIIQKIGKQILEG LNHLSIMGITHCDLKPENILIKDYNSFDVKIIDFGSAFYEPQQNNFYVQS RYYRAPEVVLGIPYSNSCDIWSLGCIIYEMYMGHPLFPGKDNQDLLYKIY KLFSRLPRFMLEHGKNTHLYFDKENNYKIICNENNKAITMNELIDKIRSK NNSNCLDDIFITFILECINPSHLSRPSASVLLNHRYLQSSGNDEVIERRN QPNPVPNLIKHRRNSESYFKNNKKEDKRQFSVFDLTNENKLN…	393	YMIIDLLGTGTFSQVVRCVSTCGEEVAIKIVKNSPKYYFYEMNEVKILQKLMYKNLCKYFVEIKDVFVFKEHLCIVEELLGHNLYEFIKITGFKGVDHKIIQKIGKQILEGLNHLSIMGITHCDLKPENILIKDYNSFDVKIIDFGSAFYEPQQNNFYVQSRYYRAPEVVLGIPYSNSCDIWSLGCIIYEMYMGHPLFPGKDNQDLLYKIYKLFSRLPRFMLEHGKNTHLYFDKENNYKIICNENNKAITMNELIDKIRSKNNSNCLDDIFITFILECINPSHLSRPSASVLLNHRYL	297	Active (K,D,D present)	40	337				nucl: 14.5, mito: 10.0, cyto_nucl: 9.0
NcePK0007	NCE_47g0771	NCER_100734.p01	CMGC	GSK		3e-45	4.3e-69	MSESKLKDIKIILNNIVSIIVYSLDLTPIKLCFTYLENIGKGTFGIVIKV KDVSNNKIYALKKVYQDPKIRNRELDILKQTSHRNIVKLHFYNYENESTD GKILNLFLDYYPYDFETLIRQKKTFSSATIKNWAGQLISALEYLHNKGIC HRDIKPANVLVDSSLDKLVVCDMGSAKHLKSGQKNIAYISSRCYRSPENI LEHRNYNFKIDIWSAGCFLVQLHTGKVLFRGNSNQNMLTLILKAVSVTEA DLLEMGCKHKVSNHGGIKEYLKDYVDDHVLLNLYDHMLVFNPRKRSSAKE LLNLII*	306	FTYLENIGKGTFGIVIKVKDVSNNKIYALKKVYQDPKIRNRELDILKQTSHRNIVKLHFYNYENESTDGKILNLFLDYYPYDFETLIRQKKTFSSATIKNWAGQLISALEYLHNKGICHRDIKPANVLVDSSLDKLVVCDMGSAKHLKSGQKNIAYISSRCYRSPENILEHRNYNFKIDIWSAGCFLVQLHTGKVLFRGNSNQNMLTLILKAVSVTEADLLEMGCKHKVSNHGGIKEYLKDYVDDHVLLNLYDHMLVFNPRKRSSAKELLNLI	272	Active (K,D,D present)	33	305				nucl: 12.5, cyto_nucl: 9.5, mito: 7.0, cyto: 5.5
NcePK0008	NCE_48g0787	NCER_100750.p01	CMGC	CK2		2e-75	5e-72	MLKSTSRQFQDVNVKNPETYYNYEQYKIKTGEIEDYRIAFRLGRGKYSEV FEGRKGTERVVIKLLKPVRESKINREILILKNLNHENIIKLQDVVMDKDS GTYSLIFNYIKHDDTIKLFETFDINDIRFYAKQILEALKYAHSKGIMHRD IKPHNIIINQKNKKLLLIDWGLAEFYHPNKDYSVRVASRYYKSPELLLNY PYYNYSLDIWSFGCVLAEMMFKKRPLFKGENNADQLMRICNSLGKNDFNI YCKKYDIELVCLKDTPKERCDFEDSLLVKSKDYKLAVNLLNKILVYDHIE RYTADECLQHSFFNKID*	317	YRIAFRLGRGKYSEVFEGRKGTERVVIKLLKPVRESKINREILILKNLNHENIIKLQDVVMDKDSGTYSLIFNYIKHDDTIKLFETFDINDIRFYAKQILEALKYAHSKGIMHRDIKPHNIIINQKNKKLLLIDWGLAEFYHPNKDYSVRVASRYYKSPELLLNYPYYNYSLDIWSFGCVLAEMMFKKRPLFKGENNADQLMRICNSLGKNDFNIYCKKYDIELVCLKDTPKERCDFEDSLLVKSKDYKLAVNLLNKILVYDHIERYTADECLQHSFF	277	Active (K,D,D present)	36	313				nucl: 18.0, cyto: 6.0, mito: 2.0
NcePK0009	NCE_12g0279	NCER_100270.p01	Other	PLK		9e-71	2.5e-93	MASKVELYFQLNTKILDPENQTNYSLKKLLGRGAYAQCYLIENDNGENYA MKIIKLKDIKSKKVHEKLKSEIEIHKGLDHPNIVKMYKHFRNEDYIFMIL ELCERGGLDALLKRNGKLKEKYVINFVKQIINGLLYLHNDVHVVHRDLKL GNLFLDSKMNVKIGDFGLSAKIKEGERKVTMCGTPNYIAPEILFGKDGGH SYEVDIWSLGVIIYTLLVGVPPFQKKNVEEIYKEIKKNNYIFPEDCDLSS EAIDLISSILTLDPMERPGLEEIKEHKFLNKREHFLLRIYKNIVTHKYTE SAVESDYVLFSLPVSKLKGIGYVLKSGIRGFYFNDKKNIMLTKHSVIFIQ TDVIDGKKTFLKEEHFKENIPEDLMPSYRVLNYFIDTFLHDF…	470	YSLKKLLGRGAYAQCYLIENDNGENYAMKIIKLKDIKSKKVHEKLKSEIEIHKGLDHPNIVKMYKHFRNEDYIFMILELCERGGLDALLKRNGKLKEKYVINFVKQIINGLLYLHNDVHVVHRDLKLGNLFLDSKMNVKIGDFGLSAKIKEGERKVTMCGTPNYIAPEILFGKDGGHSYEVDIWSLGVIIYTLLVGVPPFQKKNVEEIYKEIKKNNYIFPEDCDLSSEAIDLISSILTLDPMERPGLEEIKEHKFL	255	Active (K,D,D present)	24	279	POLO box duplicated region			nucl: 9.0, cyto_nucl: 8.5, cyto: 6.0, mito: 5.0, E.R.: 5.0
NcePK0010	NCE_59g0900	NCER_100862.p01	Other	Aur		1e-67	4.3e-87	MEKKSFFTIDDFELGKPLGRGKFGEVWMAKEKNKDFIVALKIIKRASILT KETAKQIRREIDIHRRLKHDNILRMYGYFYDSERLYLILEFAGKGEFFKI LNENNGKFSEKTTSVYIKQLIDALIYMHKNDVIHRDIKPENLLLGSDDRL KLADFGWAVKNKDKKRMTFCGTLEYLSPEMLNNEIHDYNIDIWCLGVLTY EFLVGKPPFEIKPRSLREAKRKIVSGDIVRPETMSTIAFDFIEQLLVNNK NQRMSLHGALNHVFITKYNKK*	271	FELGKPLGRGKFGEVWMAKEKNKDFIVALKIIKRASILTKETAKQIRREIDIHRRLKHDNILRMYGYFYDSERLYLILEFAGKGEFFKILNENNGKFSEKTTSVYIKQLIDALIYMHKNDVIHRDIKPENLLLGSDDRLKLADFGWAVKNKDKKRMTFCGTLEYLSPEMLNNEIHDYNIDIWCLGVLTYEFLVGKPPFEIKPRSLREAKRKIVSGDIVRPETMSTIAFDFIEQLLVNNKNQRMSLHGALNHVFI	253	Active (K,D,D present)	12	265				nucl: 10.0, cyto: 10.0, mito: 6.0
NcePK0011	NCE_263g1828	NCER_101749.p01	Other	Aur		2e-20	5.6e-46	MLFSSQQNELLAKGRYSEIYRYLDTDSLELFIIKKHPLMCFGFKKEWNIR ELEAFSKIYEDPNFLHPNIIKFYGYEEDQEDGYFKLEYINGYDLNRIINE SKSNKAEKHVNEDTILFYILEIIKGLEFLHSKGIYHCDLKPENIVISKNV VKIVDFGSCIISKKKVINVKSEEFLGTAGYLPPQIADYSYKGDIDLEHVD LFGLGATIYFCYTKRKPFIGDSLSETLHNVKKMYFDLDYIQNENIKDIVK KIFYQEKGYNLQKVTEALVEHKKML*	275	SQQNELLAKGRYSEIYRYLDTDSLELFIIKKHPLMCFGFKKEWNIRELEAFSKIYEDPNFLHPNIIKFYGYEEDQEDGYFKLEYINGYDLNRIINESKSNKAEKHVNEDTILFYILEIIKGLEFLHSKGIYHCDLKPENIVISKNVVKIVDFGSCIISKKKVINVKSEEFLGTAGYLPPQIADYSYKGDIDLEHVDLFGLGATIYFCYTKRKPFIGDSLSETLHNVKKMYFDLDYIQNENIKDIVKKIFYQEKGYNLQKVTEALVEHK	267	Dead - missing K131	5	272				cyto_nucl: 14.0, nucl: 13.0, cyto: 13.0
NcePK0012	NCE_3g0090	NCER_100088.p01	Other	NEK		1e-31	3.9e-73	MHMEKYKFIEKLGRGTHGTVYLLESPDNKQLVCKSVVEKHLKHAKREVSI LSTLSHKRIIKLVEFVQSKGSSFIILEYANRGTLETVISFFIQKNRKATN FLLWSVFSQVAEGLEYLHSKSIIHRDIKPSNILINSVDFNREEILNFKIC DFSLSYQLCDEFTESSIVGTPFYMAPEIVNKIKYNTGVDIWGLGVILYEL GSLTKPFKGENRTELYKQIKKQVIKIDFIKDKDLVDLLLKCLSRTNRITA QEILNNSNVKLHLTILDLKHKDLKIEELQKKVNVLEKRLEWPPTPNK*	297	YKFIEKLGRGTHGTVYLLESPDNKQLVCKSVVEKHLKHAKREVSILSTLSHKRIIKLVEFVQSKGSSFIILEYANRGTLETVISFFIQKNRKATNFLLWSVFSQVAEGLEYLHSKSIIHRDIKPSNILINSVDFNREEILNFKICDFSLSYQLCDEFTESSIVGTPFYMAPEIVNKIKYNTGVDIWGLGVILYELGSLTKPFKGENRTELYKQIKKQVIKIDFIKDKDLVDLLLKCLSRTNRITAQEILNNSNV	253	Active (K,D,D present)	6	259				nucl: 18.5, cyto_nucl: 13.5, cyto: 5.5
NcePK0013	NCE_869g2413	NCER_102315.p01	Other	WEE		2e-28	9.4e-44	MSGKKILDFKQDIPDTLFSTPKTPAKRVVYKDMIDSSIVDINIPSDSVFI KTDNIEDNNKIGEGDFYIVYKIKRSVNYNGDDTIKHDDTIKHDDTTKHDD SFIYTALKKSKSPIKNSLDLEFYKKEVNILKSINSEFVTKFIDSFTYQSH FYIEIEYCNGGTLREYIYKIFYVQKKSIDTEILRNIIYDISRGLKDIHSR GVVHLDIKPENIYCVIKDNKYLFKIGDLNISTKIGEDILLDGDKRYMGPE VLRNICTPASDVFSLGLIYLEISLGINLPKKGEMWHKLRKNDFKGLEIDT INKKMLHSNYKRRCKIEEVIRYFK*	324	IEDNNKIGEGDFYIVYKIKRSVNYNGDDTIKHDDTIKHDDTTKHDDSFIYTALKKSKSPIKNSLDLEFYKKEVNILKSINSEFVTKFIDSFTYQSHFYIEIEYCNGGTLREYIYKIFYVQKKSIDTEILRNIIYDISRGLKDIHSRGVVHLDIKPENIYCVIKDNKYLFKIGDLNISTKIGEDILLDGDKRYMGPEVLRNICTPASDVFSLGLIYLEISLGINLPKKGEMWHKLRKNDFKGLEIDTINKKMLHSNYKRRCKIEEVIRY	267	Active (K,D,D present)	55	322				nucl: 10.5, cyto_nucl: 10.5, cyto: 9.5, mito: 4.0
NcePK0014	NCE_2g0070	NCER_100069.p01	Other	CDC7		2e-54	1.2e-64	MSENLDPEELQHLQFIKNKFQIVDRIGEGTFSRVYKAIEIKTNKQVAIKA ITKTSSPNRIVDELTFLITLNGLNNCILLKNVLRHEDQVVAIFPYFEYTE FRDFLSSATMYDIKKYMYNLLIAIEHVHSCKIIHRDIKPGNFLYNRNLET GLLIDFGLAQFEQNYDCIKTENEKNKSKPVIFFNTVISRSKPPGYYERDT RPVIKAPRAGTRGFRAPEVIFKYPYQTSAIDIWSAGVIFLNLLSAQYPFF FSGDDVDALVEIATIFGHKEMRKAAKQYNRVWKSNIDTIPEDRIPFEKII EGLNCYNIPESDAYDLLYKMLDLNGETRITAKEAINHRFFDSIKI*	345	FQIVDRIGEGTFSRVYKAIEIKTNKQVAIKAITKTSSPNRIVDELTFLITLNGLNNCILLKNVLRHEDQVVAIFPYFEYTEFRDFLSSATMYDIKKYMYNLLIAIEHVHSCKIIHRDIKPGNFLYNRNLETGLLIDFGLAQFEQNYDCIKTENEKNKSKPVIFFNTVISRSKPPGYYERDTRPVIKAPRAGTRGFRAPEVIFKYPYQTSAIDIWSAGVIFLNLLSAQYPFFFSGDDVDALVEIATIFGHKEMRKAAKQYNRVWKSNIDTIPEDRIPFEKIIEGLNCYNIPESDAYDLLYKMLDLNGETRITAKEAINHRFF	320	Active (K,D,D present)	20	340				nucl: 17.5, cyto_nucl: 14.0, cyto: 7.5
NcePK0015	NCE_8g0208	NCER_100200.p01	Other	Haspin		3e-26	6.2e-48	MSKDRSFISHNKLLFSDQDNSFVANSSQNIIHYPVLDYNINLINDVMCKI FCIISDHTNIKRKDLSINYKNDGSFKKFLCTTISFIEYLEYICPILKITK PKTYDILNYVNNLFLNMKDKKLNYILSNVLDTLGHIPESCCWSQEIKKMC NFYKKNINYAFDIINENALVEYGHNLMYKDLLEPSDSFEGTPLKKRCLAK DKDIDIKNIFFDVPDVDLTSTTIFSDDESDNILIENNNNIFNNKSESNTT SNDLNKNSEVKQDVSFTNISVLTNCKKRSFMRQDITSQSYIEVYKEELDI KFLDFNDLPKNVKKVAEASFSEVYKVDDLIYKIVPMGICCDTKIEDFIRE ARILKILSKEKGIPVLKDVLIISGKYAPAYLQAWDDYGFVEN…	575	PKNVKKVAEASFSEVYKVDDLIYKIVPMGICCDTKIEDFIREARILKILSKEKGIPVLKDVLIISGKYAPAYLQAWDDYGFVENPRPDFYEENQMYGVLVTEEGGVCLEFYKFKTVKEIQNILLEISSILSNLELKYSLEHRDLHWGNILVLDKNVKIIDFALSRLTFNEEIIFKNLNEISWIFDGDEKVDEQFGIYKKMNRLVDEDWSESNTLTTILWMKYLVRKLFDKIPRKKSISLRQVYLDYLEKCKSITEFYKILSFTKKDS	266	Active (K,D,D present)	309	575				nucl: 20.5, cyto_nucl: 13.5, cyto: 5.5
NcePK0016	NCE_4g0114	NCER_100112.p01	Other	Bud32		1e-24	6.1e-67	MSILFRGAESIIYLQNNLLYKERLSKKYRIKELDKKIIEQRTKKEVNTLK KLNFLQIPAPIYKHSKGSIIIMEYLEGKTVKELKNLSENIFYEIGKLVKL LHDNNIIHGDLTTSNFIYNDKIYVIDFGLSFTSTKVEDKAVDLYVFEKSV KCAHDEKYLESFYKGYNNEEILRRLELVRKRGRKQEFDH*	189	MSILFRGAESIIYLQNNLLYKERLSKKYRIKELDKKIIEQRTKKEVNTLKKLNFLQIPAPIYKHSKGSIIIMEYLEGKTVKELKNLSENIFYEIGKLVKLLHDNNIIHGDLTTSNFIYNDKIYVIDFGLSFTSTKVEDKAVDLYVFEKSVKCA	152		1	153				cyto: 11.0, mito: 9.0, nucl: 6.0
NcePK0017	NCE_66g0961	NCER_100922.p01	Other	WNK		6e-61	1.2e-69	MNEKNIEEIKNIPFDNMVLDAEEVIARSEKGLPVYTEQPVQVSSDELRGT SRYKKLGILLGEGGFKKVYKAVDQIEGKEVAWNEVKISQNEYENKENNNF SKEILLLKKIKHPSILAILDYWFSKDNFIFITEIMSGGTLREYIGKIGEV NIKIIKKWAKQILEGLNYLHSQNPPVIHRDIKCENIFVDSSNGEVKIGDL GVAKERRLKRYTVVGTPQFMAREMFEGDGYNEKVDIYAFGMCLIEMATGG YPYKECDDSTDVYRYILQGVPPAALYNIKDPCLKNLILRCLVLEKDRLDA RTALCHHFLDLSFECSGDCIPKESILVKPLTEPGNDMEISLLGYEGDVIT FQLFFMCEAKFIKFDYNIKEDTVENLAREMLEENVVDYTKKD…	666	KKLGILLGEGGFKKVYKAVDQIEGKEVAWNEVKISQNEYENKENNNFSKEILLLKKIKHPSILAILDYWFSKDNFIFITEIMSGGTLREYIGKIGEVNIKIIKKWAKQILEGLNYLHSQNPPVIHRDIKCENIFVDSSNGEVKIGDLGVAKERRLKRYTVVGTPQFMAREMFEGDGYNEKVDIYAFGMCLIEMATGGYPYKECDDSTDVYRYILQGVPPAALYNIKDPCLKNLILRCLVLEKDRLDARTALCHHFL	255	Dead - missing K131	54	309				nucl: 17.5, cyto_nucl: 14.0, cyto: 9.5
NcePK0018	NCE_441g2118	NCER_102027.p01	Other	TTK		7e-44	1.1e-55	MESLFTSLDLYNYVMDKLKQPISLSLKLSLLFKSIQKDFLVDKYMVVIFL NYIRCLINLQSDDILLIFKTSKLKYFKYWCFWREYLSYIISVGEKIDKII DEGIKFLNVKEFKDKQKILDFLLQIKEDKDRQKYIYNWTSEWMTIENIDE SCNVKEESGLIIAKCAFENSKDVQFTDHLYSPAYKKSHKSFPNTPITDDV NKYSYKDGIIDCNKVIKCKIEDITLGEDTNLFKMGLKSSNNDKLEIKNYK EDNKVVEVDFKHENEQINKENLKNTNYRKNKEQEFFTLNGKKLLKINIIG KGGSSKVYKVFYESEFYALKVINIEMDSTLKNLLLEEIDLLKKLQSVDGI IKMIDYEILTDNIYILLEYGETVLNQFMKSDKKDIFLHSNRV…	549	LLKINIIGKGGSSKVYKVFYESEFYALKVINIEMDSTLKNLLLEEIDLLKKLQSVDGIIKMIDYEILTDNIYILLEYGETVLNQFMKSDKKDIFLHSNRVKYIWQEILLIVLNIHDQRIIHGDLKPANFVFVKNKLKIIDFGISKALNSNTTRLDLDMVCGTLNYCAPELFFENRKRRSSDVWSLGIILYELWYGKTPLDAYKTYLEKKENIVNIRKNLKLTSKVDLVIYMCLNEDCRQRPTVKDLLKDKFI	251	Active (K,D,D present)	293	544				nucl: 16.5, cyto_nucl: 13.0, cyto: 8.5
NcePK0019	NCE_9g0231	NCER_100221.p01	Other	PEK	PEK	1e-10	3.2e-26	MLVLKNELEKYFKKFDVISILGQGSFGTVYNVQDKTTNEQFALKEIHIKF GKVETFMNELLPPGISHRNILYYSPLMISKRPLKLSELKENTNIVKSRSK SAHNINFYEELNADNLENDYSNVTQNAEDIKNIDNYTAKKYEEFSSSDIF NTKVLSNETNQFYPKAIVDSQLNLKKDISNTFMNKITRKNVRPKILQKLT ESKRCKNWGVSNSPYVNKKIKRNNCNTESYFLYLKTKLCSFSLRDFIDAR NERLFDKSKENYSNIFYKGILNTNVKIPFELYRKSVTGGGNVCKEFSLRI FKYILLGLIFLHSRGISHNDLKSSNIFLDGSDSYVPKIGDFGSKSMCEMH DLDNNFFEATSSYYNCNITNIQCNHSNSSKLFDCRSLIPILI…	457	SLRIFKYILLGLIFLHSRGISHNDLKSSNIFLDGSDSYVPKIGDFGSKSMCEMHDLDNNFFEATSSYYNCNITNIQCNHSNSSKLFDCRSLIPILIDLIYPFKTHAEMIGTLRIINKTKKIPNYIRRENFKESELILKIL	439	Active (K,D,D present)	15	454	two Pkinase domain			nucl: 9.0, mito: 9.0, cyto: 6.0, pero: 2.0
NcePK0020	NCE_139g1434	NCER_101373.p01	Other	PLK		2e-28	1.8e-63	MKYIFKNIIGEGACGKVYKALDSYNNPVSIKIIPKNKKSYNEIKILSSVN HDNICKYLDVYESLENLYLVTELCEYNLITFINEYNVDINITKKIIRMIL CGLEYLHSNNIIHRDIKLANILIKENSIKICDFGLSCYASKNNFSVCGTE DYIAPEIINKESYTKSVDIYSAGKVFSTLLDLKNVTDPCCNDLLGRMLDV NPVTRITAYDALHHPVFQDFLPKYCDFRYLNDFKVDEKFGIIQKINDKVY FDEISLQVSDTNTKNITDNTAFFCDKSKVNTQKLKLCYLKHDEIEELHFI FKLNEQEKEIFLFTNAHLKKIIYGLAYLNLKMERLPIILIEEKDYKFVYQ LNEGFIYYDANFIVKKKHTKAKKSFFYEVADLENKTKKKCDI…	530	FKNIIGEGACGKVYKALDSYNNPVSIKIIPKNKKSYNEIKILSSVN HDNICKYLDVYESLENLYLVTELCEYNLITFINEYNVDINITKKIIRMIL CGLEYLHSNNIIHRDIKLANILIKENSIKICDFGLSCYASKNNFSVCGTE DYIAPEIINKESYTKSVDIYSAGKVFSTLLDLKNVTDPCCNDLLGRMLDV NPVTRITAYDALHHPVF	226	Active (K,D,D present)	3	229	two Pkinase domain			nucl: 18.5, cyto_nucl: 12.5, cyto: 5.5
NcePK0021	NCE_155g1509	NCER_101444.p01	AGC	DMPK	GEK	1e-63	1.3e-79	MKTENNEDTKNRDKNLNLIGDCIETVYKTINMSNKHLPINDLKRIIDNKT KPEEFEIVKTIAKGGYGEVFLVRKDKIYAMKRVSKDVILKQPNTALFMAE KALLVDSIGSEWLVSAEMTLQDDDYLYYLMDFIPGGDFMGLLSKEDVLEE EWVRFYVVELVAALDELHKLGWIHRDLKPDNILIGKDGHIKLADFGSSIK MVDGKARSSFVVGTPDYVSPDILESGNLENDYSEDIDFWTLGVIIYEMLF GATPFYSLTLVETYRKITDVSYTFPFKISEDIKDLITKLMCKKDKRIGIK EIKGHVFFKDVDWNNVKGMVPPFIPEINNELDTSNFIDTYFEADNKKLEK INYIDFVGFTFDPKMSDAVEKTIQNSGLSEKDNCVFVKHNEI…	864	FEIVKTIAKGGYGEVFLVRKDKIYAMKRVSKDVILKQPNTALFMAEKALLVDSIGSEWLVSAEMTLQDDDYLYYLMDFIPGGDFMGLLSKEDVLEEEWVRFYVVELVAALDELHKLGWIHRDLKPDNILIGKDGHIKLADFGSSIKMVDGKARSSFVVGTPDYVSPDILESGNLENDYSEDIDFWTLGVIIYEMLFGATPFYSLTLVETYRKITDVSYTFPFKISEDIKDLITKLMCKKDKRIGIKEIKGHVFF	253	Active (K,D,D present)	55	308	C1_1 Phorbol esters/diacylglycerol binding domain (C1 domain) (shorten)			nucl: 18.0, cyto_nucl: 14.5, cyto: 9.0
NcePK0022	NCE_17g0382	NCER_100362.p01	AGC	RSK		4e-60	7.2e-44	MIEKKDVKCIKKTHCGIFYDNFIVYIKNKFVKTNLQELRIMNKPIIIKYE EEKLIQYEYYKRIGLRHPFLVNILFGFQDYDNLYLFSDFANTNFIDFLRL RNVFTKKAAKFYICEIILAVEYLHSKRLTYGFFIFKNIFVNDAGHIKMKY DFLNAILEKRGGVRDFIEYTAPEYILTGIITQSTDIWQIGIILYHMLIGN TPFENDSYDTIKQGILTDDIIFPDFIDSHAKDLICKLLEKDPSKRINFMQ IKSHEFFKNVNWDAVYNKELEPPFYFKEVDKYKNASPADLDKIYTSDYYK NQTKDGYGKVFRYFGTVDVEDPYVK*	325	KNKFVKTNLQELRIMNKPIIIKYEEEKLIQYEYYKRIGLRHPFLVNILFGFQDYDNLYLFSDFANTNFIDFLRLRNVFTKKAAKFYICEIILAVEYLHSKRLTYGFFIFKNIFVNDAGHIKMKYDFLNAILEKRGGVRDFIEYTAPEYILTGIITQSTDIWQIGIILYHMLIGNTPFENDSYDTIKQGILTDDIIFPDFIDSHAKDLICKLLEKDPSKRINFMQIKSHEFF	230	Dead - missing K131, D455, D513	27	257				cyto: 11.5, cyto_nucl: 11.0, nucl: 7.5, mito: 4.0, pero: 2.0
NcePK0023	NCE_169g1573	NCER_101503.p01	AGC	PKC	Alpha	1e-60	9.4e-85	MVDFNELLLKLKDTLNKVTGIEKESVAYKIRKIEELLNDIDNNFNISTSK LVSAKHLKNKILIQQNLIKGYQKLIRSDQRLYLTLKEKIDFCKYKIFTYE KTIKDARPIYESTYEKIIGSVEFNFLKVEFDPIFEIKNLFFYVDSILKIK YNLLKDGKSVQVNFEHASELEIMLIGKTDTILGYILIPCDFFIDKENFFV DIDFENFNYVCTKISFKKELRLIRKNAGVVCIYNIGHGLEVLTSYYPKIC GVCQMFMPIFTKHYRCFRCKFSCHKKCSDIIFFKCKRGLFELEKRWHNNY GIAHILYEKKLSGFRYCNHCGERITKDTFLCCERCDNVFHIDCKDLCFDS CQMDMNLRTLMANFFPKQLQRSFNDQKYNISNFELIRTLGKG…	691	FELIRTLGKGNFGKVILAQNIKEEKLVALKILRKDSISCASEAKYLDVERRILKTATQCSHPFLMQMYYCFQDSKNIYFALEYLPGGDLFYHTLKVNFTQNNLKLFACEIFLGLEFLHKNEIAYRDLKLNNILLTSDGHIKLCDFGLCKENLSSSDYTYTFCGTLDTIAPEIIKNEGYTNAVDLWSYGIVLYQLNTKSPPFTGTTNRDICWSIIYSEPEYDVPMPEDLKDLIKKLLVKDPKKRLNLKGVKSHKYF	254	Active (K,D,D present)	383	637				nucl: 18.5, cyto_nucl: 14.5, cyto: 7.5
NcePK0024	NCE_183g1613	NCER_101539.p01	AGC	PKA		1e-56	1.2e-86	MLEIENLNFIKKIGTGAFGKVFLVSLNQKKPVFFAVKILSKRKILKMRQA DQLENEIKALRTVNGHAFITKLVSIVRDSKVIGLVMDYISGGELFYWLRR LRRFSEYATLFYASEILLALEFIHKKGLLYRDLKPENILLTPSGHIKLTD FGFAVKDTEKTHVISGTPEYMSPEKLLNEDDGVESDYWSFGVILFEMFTG DPPFFDVDTNRIYRKILETDIYIPKYVSYAAADLLSRLLRKKRQERLGYW GFEDIKRHVFFNTVDWLNVENNGLIPPIKPSAFESSDYEYVDDNEKYDHF DDYVHKKPYDYIKFYQ*	316	LNFIKKIGTGAFGKVFLVSLNQKKPVFFAVKILSKRKILKMRQADQLENEIKALRTVNGHAFITKLVSIVRDSKVIGLVMDYISGGELFYWLRRLRRFSEYATLFYASEILLALEFIHKKGLLYRDLKPENILLTPSGHIKLTDFGFAVKDTEKTHVISGTPEYMSPEKLLNEDDGVESDYWSFGVILFEMFTGDPPFFDVDTNRIYRKILETDIYIPKYVSYAAADLLSRLLRKKRQERLGYWGFEDIKRHVFF	254	Active (K,D,D present)	7	261				cyto: 17.5, cyto_nucl: 13.5, nucl: 8.5
NcePK0025	NCE_130g1397	NCER_101336.p01	CAMK	CAMKL	CHK1	4e-38	6.8e-75	MNIKYDIQETLASGSTSKVKRILTIDNIEYAIKIMPKMLKDIKSFNKEIS IHRSLNHPNIIKYIDSYEDKDNYYMVMNLAKFELYTFIECDVGINPLVVH FLIKQLISGVEYLHSKGICHRDIKPENLLIDADGTLLISDFGYSTFFRYK NKYRRLKFLAGSKEYMAPEVAMENYDGELCDVWSLGILLIVLLTGTLPWD APIPSDQRFKTFISMKYHYYPPFTKIRDKILDLIKKILVVEKRRFTLEMV KDHSWIKEESSVARDTLFSLMPIKDSCKLVFTQPDDNQRLIAGSDLKLSQ PINNCNQICEQKRFYKKGNMVEIKNEVTDLLKWMVVPHKILEDGISFSTT DTKRGVLRGDIIFTKVEDHCYITFRKIKGDFKEFKKFLGAFA…	400	YDIQETLASGSTSKVKRILTIDNIEYAIKIMPKMLKDIKSFNKEISIHRSLNHPNIIKYIDSYEDKDNYYMVMNLAKFELYTFIECDVGINPLVVHFLIKQLISGVEYLHSKGICHRDIKPENLLIDADGTLLISDFGYSTFFRYKNKYRRLKFLAGSKEYMAPEVAMENYDGELCDVWSLGILLIVLLTGTLPWDAPIPSDQRFKTFISMKYHYYPPFTKIRDKILDLIKKILVVEKRRFTLEMVKDHSWI	251	Active (K,D,D present)	5	256				nucl: 11.0, cyto_nucl: 8.5, mito: 6.0, cyto: 4.0, pero: 2.0, E.R.: 2.0
NcePK0026	NCE_133g1411	NCER_101350.p01	CAMK	CAMKL	Kin1	8e-62	2e-92	MKNEDTSFFLNDSIYEESPDTGGLEDCEYVEDDHLCYFKILKLLGTGSSS KVVLGVNTLNNEHVAIKIIKRKHEQEFKKHDFRIFREVIMSSMINHPYVV RLKNFMFSTSYYFLIFEYINGKQLYDVIVDEGYLDEKVARRYFRQILSAI DYIHKNSIVHRDLKIENILLDENDNIKIIDFGLSNFYDSKMLLNTFCGSL YFAAPELLQGKRYCGPEIDVWSLGVILFVLLNGSVPFDDKDVGHLQDKIK DGKFKFEINISENAKKLIKNMLQSDPLQRINLQQIIDNKWINDGFDIPIH NYLLERYPLKNINKSHLKALASISKFQFKNLEREILKYHNICINEENLTE LNYWIKRPVICLYYMLLEIFEDDSSNESLTDLLLELEEENIS…	438	FKILKLLGTGSSSKVVLGVNTLNNEHVAIKIIKRKHEQEFKKHDFRIFREVIMSSMINHPYVVRLKNFMFSTSYYFLIFEYINGKQLYDVIVDEGYLDEKVARRYFRQILSAIDYIHKNSIVHRDLKIENILLDENDNIKIIDFGLSNFYDSKMLLNTFCGSLYFAAPELLQGKRYCGPEIDVWSLGVILFVLLNGSVPFDDKDVGHLQDKIKDGKFKFEINISENAKKLIKNMLQSDPLQRINLQQIIDNKWI	253	Active (K,D,D present)	38	291				nucl: 19.0, cyto_nucl: 12.5, cyto: 4.0, mito: 2.0
NcePK0027	NCE_522g2207	NCER_102113.p01	STE	STE20	MKC	2e-20	7e-52	MDQNISRKKLLKFYKRTKLETSNYVVRHKKKLTISCIFTFCVFVLIRNIF FINFGDTMEKEEIYNFINNAVDRCLQKKTRYEQNKEFALIKSSLPIKPVK MTLTTAVFFLTDSKPYTVLKRIIVNKKTPIFEDKIALKLEHPHLVKSYKS NIRTYRDINNETQTLIWLYMEYLPYKVSQSYVKKDEKIIKQIAYDLLLGL QYLHNNNIAHLDLKIANIMGFNHNNEIRYKIIDFGYSRVVNKEIYLPGKN YGTFPYKPPEVVFNSIHGLKSDIWCVGAILLFLRVERTLFYDSDNKKDKA LYEKFLSGRYKIKYPSDISPELRDLIKGCMRLNRNQRPSVDELLNHKFFN REYGTMFFDLYEESLDSYESEYDYTDDSIDLEL*	383	TDSKPYTVLKRIIVNKKTPIFEDKIALKLEHPHLVKSYKSNIRTYRDINNETQTLIWLYMEYLPYKVSQSYVKKDEKIIKQIAYDLLLGLQYLHNNNIAHLDLKIANIMGFNHNNEIRYKIIDFGYSRVVNKEIYLPGKNYGTFPYKPPEVVFNSIHGLKSDIWCVGAILLFLRVERTLFYDSDNKKDKALYEKFLSGRYKIKYPSDISPELRDLIKGCMRLNRNQRPSVDELLNHKFF	238	Active (K,D,D present)	111	349			1	nucl: 16.0, mito: 5.5, cyto_mito: 3.5, E.R.: 2.0, plas: 1.0
NcePK0028	NCE_8g0207	NCER_100199.p01	CK1	CK1	CK1-A	3e-67	1.1e-95	MSSELLNIKLMEKIASGAFGEIYLAKDTNLKILVAVKVEKKGNMTQIKHE YQVYKRLIKFSNKFLLPDEPVPIPKIFTYGKILVKDVYMNCLVMELLGKS LEELFVHSNRRFALKTVVKLAIRMLKSIEMVHNSHFVHRDIKPDNFVFDI EEKNLYLIDFGLAKEYRDPRTHVHREIRYDKSLTGTARYASIRTHQGYEQ SRRDDLESLGYCLLYFLKGRLPWQGLRAENKQERYDKIKECKETLKIWEL CADLPHEFYMYVFYVRNLGYEDWPNYEYLRGLFKTIMKKNEWRNDE*	296	KLMEKIASGAFGEIYLAKDTNLKILVAVKVEKKGNMTQIKHEYQVYKRLIKFSNKFLLPDEPVPIPKIFTYGKILVKDVYMNCLVMELLGKSLEELFVHSNRRFALKTVVKLAIRMLKSIEMVHNSHFVHRDIKPDNFVFDIEEKNLYLIDFGLAKEYRDPRTHVHREIRYDKSLTGTARYASIRTHQGYEQSRRDDLESLGYCLLYFLKGRLPWQGLRAENKQERYDKIKECKETLKIWELCA	284	Active (K,D,D present)	8	292				nucl: 12.5, cyto_nucl: 11.0, cyto: 8.5, mito: 2.0, pero: 2.0
NcePK0029	NCE_4g0134	NCER_100129.p01	Atypical	RIO	RIO1	7e-43	6.1e-76	MKKIKEVKLKKDKSDRNTIDKVLDAKTYSILKKLLARNKLVDLQGSICTG KEANVYLGNASTEIYSKFVKNIHTLDNNGENKNIFCPKKLQKLLECTNVN DVDFVIKDFFKKNENNYTLSKRKLRKKNKKEKNVLLTNENKIKLEKTNIS SIENSVENKKDNNQLDLLSDDLTKECNMGTDYSKSEIENCTNLKSDISFE NMIPVAIKIYKTSAMNFKDRERYLEGEKRFKNFCTKNSRKLIKLWAEKEV RNLKRLNKHNVPSPIPIYLKRNILIMSLIGGPAEKLKDTFIDDPIDCYNQ VIQIISDMYNKCNLIHADLSEYNLLYHNKTVYVIDVGQSVERDHINANEF LITDLININNFFCKLNIKVRNINELFVKITKNEIPDFLKSFD…	493	KSEIENCTNLKSDISFENMIPVAIKIYKTSAMNFKDRERYLEGEKRFKNFCTKNSRKLIKLWAEKEVRNLKRLNKHNVPSPIPIYLKRNILIMSLIGGPAEKLKDTFIDDPIDCYNQVIQIISDMYNKCNLIHADLSEYNLLYHNKTVYVIDVGQSVERDHINANEFLITDLININNFFCKLNIKVRNINE	191		184	375
NcePK0030	NCE_129g1392	NCER_101332.p01	Atypical	PIKK	ATR	2e-45	2.5e-41	MFDSIYKINLYKSKINPSNYLEIFTESLESVISLDLINLTIEFLVNEANL VSIDKFLLICLNKLTTNIRFQHIFVKSKYQDILKHPISYNIFNKFQQIIE ITEKQIAIRSDNFYNYILYKKYSNDHKNDLFFDKENLSMLDMNIYKNYLE YVYEYNSTDNKFVSHANKLNVCINKKNIKENYSCINNDSLKTLLIAINTN TDEDKYSNLEYYDFNNNIEYEETLISFVKSLLNKDIYSLKKVYNIYEIIQ PTKKLLFAYFAFLYLTYSKYTNKYIKDTILNIVSFKDFSSISQMILEFYI GHVTPHNDLDSYFAPLSEFIDFNYCSHIHLIYPLLYYKYNIVIDKYNHYI KAHSIISGTEKCNDIKLNVKEISMCLLYGYFDFKKSKMLIKN…	1441	KYYFLCKYKDDLRKDSRFVEVCKLINKLFSTGSCTNTSYYIRTYEVIPCFHNFGLIEYIEGLISIKNIAVQYYDNLSVVAKKYSVKKKIGLKDFKNVLSLFSPILDKYIRSQTTDPYHWYQVRNNYVLTCGIMNIVGWFMGLGDRHTENILLDSKSFDVVHVDLNCIFDKGKSCSIPELVPFRLTQNIINGFGALGLHGTYNNTCISTLDLLQTNRSIIISNLLSFVYDPLHEWNK	236		1157	1392
NcePK0031	NCE_31g0589	NCER_100558.p01	Atypical	RIO	RIO2	2e-40	7.5e-53	MILSTDGVWTISKQHLRILEIVEDHNTHNRQSDMDTIKNKSKVQNVNMYL QDLIKLKFLKYDKPNYKLTISGMDCIALNTLRQKGLSKLSCRIGIGKESD IWEGIYNNQKVVLKIHRLGRTSFKSIKNKRDYQKGKIDWYKINKISCQRE VQYYEIFQELDIPKFFDFDRHIIVLELLDYQPLYMTKLEHPEIIYKKMIG FIAELWNLGYVHGDFNEFNVMAKDDCIKVLDFPQSLKTTHKDAVRYLERD IRCVELYFEKKYGLLSVTNNIKDILENSLIS*	281	VWTISKQHLRILEIVEDHNTHNRQSDMDTIKNKSKVQNVNMYLQDLIKLKFLKYDKPNYKLTISGMDCIALNTLRQKGLSKLSCRIGIGKESDIWEGIYNNQKVVLKIHRLGRTSFKSIKNKRDYQKGKIDWYKINKISCQREVQYYEIFQELDIPKFFDFDRHIIVLELLDYQPLYMTKLEHPEIIYKKMIGFIAELWNLGYVHGDFNEFNVMAKDDCIKVLDFPQSLKTTHKDAVRYLERDIRCVELYFEKKYGLLSVTNNI	264		8	271
NcePK0032	NCE_108g1254	NCER_101196.p01	Atypical	PIKK	ATM	8e-11	3e-35	MNPEDLNLWLKKLINTDKFDAWLAVSFLYRYPTVGIHEYICKKLKHTKNL IIVIPQLVHIFLYHSDSEISKPICNLMKYRATKSRKFFLSLYFYLKGAIE TIDSNKSIHCYFLICDILKLEGRCLSRNTEFIKLQLKYKRRLHRTPRVIK EKKCMPNFDGIFLCFLRSVMWVCDLKIFKMIKNYETVFQQARNVAKINFK PVMDTGNAFKHTSIKSSIMFIEYLVEISYRLKKLPKNLRQKGLEMELKLL NCNLPGKISLPFFKSQYVLSIRIEYSTTLSSAENTPYIVLLEIADETLPK KRIDAKNAALLMQQLNAVSGFTYISDSKNINDNYAASLQKILEAERIITD SECENDTEKMQKKITKWKKRRYRLNSDIKSSLSNEIVKLDSL…	729	VSLIVKTGCSLKQEIIAYQILLEMQQIWKDESKDIWVKPYQIYFVNNNAGLVETVENAYSIHKIKETGKQENRNFSLKTYFLDKFGDGTDAYKQATYNFLISLVGYSLACYILQIKDRHNGNILLDTEGHIIHVDFGFILGDHPGFYCVEVAPFKFCSEYEELLKDLLEDFKILFLEGFCALRKHSERLCRILEMLSENSDIRCVNKKVLNSFKDRLKLEMSDKELESYVLFLINKSFNSMGTGLYDSYQYFSNGYL	257		472	678
					Represent as duplication kinase
					Represent as inactive kinase

## Sheet: Kinase gain and loss
Group	Family	Subfamily		Dicty	Yeast	Enterocytozoon bieneusi	Encephalitozoon cuniculi	Nosema bombycis	Nosema ceranae	Worm	Fly	Human
AGC	AGC-Unique			1	0					1	0	0
AGC	AKT			2	3					2	1	3
AGC	DMPK	DMPK-Unique		0	0					0	1	1
AGC	DMPK	GEK		0	0	1	1	2	1	1	1	4
AGC	DMPK	ROCK		0	0					1	1	2
AGC	GRK	BARK		0	0					1	1	2
AGC	GRK	GRK		0	0					1	1	5
AGC	MAST			5	0					1	2	5
AGC	NDR			6	4					2	2	4
AGC	PDK1			2	3					2	1	1
AGC	PKA			3	3	0	1	1	1	2	4	5
AGC	PKC	Alpha		0	0	1	0	1	0	1	2	3
AGC	PKC	Delta		0	0					1	1	2
AGC	PKC	Eta		0	0					1	1	2
AGC	PKC	Iota		0	0					1	1	2
AGC	PKC	PKC-Unique		0	1	0	0	0	1	0	0	0
AGC	PKG			0	0					2	3	2
AGC	PKN			0	0					1	1	3
AGC	RSK	MSK		0	0					1	1	2
AGC	RSK	p70		0	1	0	1	1	1	2	1	2
AGC	RSK	RSK		0	0					1	1	4
AGC	RSK	RSK-Unique		0	2					0	0	0
AGC	RSKL			0	0					1	1	2
AGC	RSKR			0	0					1	1	1
AGC	SGK			2	0					1	0	3
AGC	YANK			0	0					1	1	3
CAMK	CAMK1			8	4					1	1	5
CAMK	CAMK2			0	0					1	1	4
CAMK	CAMKL	AMPK		1	1					2	1	2
CAMK	CAMKL	BRSK		1	0					1	1	2
CAMK	CAMKL	CAMKL-unique		1	0					0	0	0
CAMK	CAMKL	CHK1		0	1	0	1	1	1	7	1	1
CAMK	CAMKL	GIN4		0	3					0	0	0
CAMK	CAMKL	HUNK		0	0					0	0	1
CAMK	CAMKL	Kin1		0	2	1	1	1	1	0	0	0
CAMK	CAMKL	Kin4		0	2					0	0	0
CAMK	CAMKL	LKB		1	0					1	1	1
CAMK	CAMKL	MARK		3	1					2	3	4
CAMK	CAMKL	MELK		0	0					1	0	1
CAMK	CAMKL	NIM1		0	0					1	1	1
CAMK	CAMKL	NuaK		0	0	0	1	1	0	1	1	2
CAMK	CAMKL	PASK		0	2					0	1	1
CAMK	CAMKL	QIK		1	0					1	2	3
CAMK	CAMKL	SNRK		0	0					1	1	1
CAMK	CAMK-Unique			0	4					0	1	3
CAMK	CASK			0	0					1	1	1
CAMK	DAPK			0	0					1	1	5
CAMK	DCAMKL			0	0					2	1	3
CAMK	MAPKAPK	MAPKAPK		0	0					2	1	3
CAMK	MAPKAPK	MNK		0	0					1	1	2
CAMK	MLCK			0	0					5	5	5
CAMK	PHK			0	0					1	1	2
CAMK	PIM			0	0					2	0	3
CAMK	PKD			0	0					2	1	3
CAMK	PSK			0	0					1	0	2
CAMK	RAD53			5	1					2	1	1
CAMK	RSKb	MSKb		0	0					1	1	2
CAMK	RSKb	RSKb		0	0					1	1	4
CAMK	Trbl			0	0					0	1	3
CAMK	Trio			0	0					0	0	6
CAMK	TSSK			0	0					3	2	5
CMGC	CDK	CDC2		1	1	1	1	3	1	2	2	3
CMGC	CDK	CDK10		0	0	0	1	0	0	0	1	1
CMGC	CDK	CDK4		0	0					1	1	2
CMGC	CDK	PHO85		1	0	1	1	3	1	1	1	1
CMGC	CDK	CDK7		1	1	3	1	3	1	1	1	1
CMGC	CDK	CDK8		1	1					1	1	2
CMGC	CDK	CDK9		0	0	0	1	0	0	1	1	1
CMGC	CDK	CDK-DD1		3	0					0	0	0
CMGC	CDK	CDK-Unique		0	2					1	1	1
CMGC	CDK	CRK7		1	1	1	1	3	2	1	1	2
CMGC	CDK	PITSLRE		2	0					2	1	1
CMGC	CDK	TAIRE		0	0	0	0	0	0	2	1	5
CMGC	CDKL			0	0					1	1	5
CMGC	CK2			2	2	17	1	1	1	1	1	2
CMGC	CLK			1	1					3	1	4
CMGC	CMGC-Unique			2	1					1	0	0
CMGC	Dicty1			3	0					0	0	0
CMGC	DYRK	DYRK1		1	0					1	1	2
CMGC	DYRK	DYRK2		1	0	0	0	0	1	3	2	3
CMGC	Dyrk	HIPK		0	0					1	1	4
CMGC	DYRK	PRP4		1	0					1	1	1
CMGC	DYRK	YAK		1	1	0	1	0	0	0	0	0
CMGC	GSK			2	4	0	1	1	1	7	3	2
CMGC	MAPK	ERK		1	6					1	1	5
CMGC	MAPK	ERK7		1	0					1	1	1
CMGC	MAPK	Jnk		0	0					5	1	3
CMGC	MAPK	MAPK-Unique		0	0					3	0	0
CMGC	MAPK	nmo		0	0					1	1	1
CMGC	MAPK	p38		0	0					3	3	4
CMGC	RCK			1	1					1	1	3
CMGC	SRPK			1	1					1	3	3
Other	AUR			1	1	1	1	1	2	2	2	3
Other	BUB			1	1					1	2	2
Other	Bud32			1	1	0	1	0	0	1	1	1
Other	CAMKK	ELM		0	3					0	0	0
Other	CAMKK	Meta		1	0					1	1	2
Other	CDC7			1	1	1	2	2	1	1	2	1
Other	Dicty10			2	0					0	0	0
Other	Dicty6			2	0					0	0	0
Other	Dicty7			2	0					0	0	0
Other	Dicty8			2	0					0	0	0
Other	Dicty9			6	0					0	0	0
Other	HAL			0	9					0	0	0
Other	Haspin			1	2	0	1	2	1	13	1	1
Other	IKK			0	0					0	2	4
Other	IKS			1	1					0	0	0
Other	IRE			7	1					1	1	2
Other	MOS			0	0					0	1	1
Other	NAK			3	4					2	3	4
Other	NEK			4	1	0	0	2	1	4	2	11
Other	NKF1			0	0					1	2	3
Other	NKF2			0	0					1	1	1
Other	NKF3			0	0					0	0	2
Other	NKF4			0	0					0	0	2
Other	NKF5			0	0					0	0	2
Other	NRBP			0	0					1	1	2
Other	Other-Unique			13	3					10	1	7
Other	PEK	GCN2		3	1					1	1	1
Other	PEK	PEK		2	0	0	0	1	1	2	1	1
Other	PEK	PEK-unique		1	0					0	0	2
Other	PLK			1	1	2	2	4	2	3	2	4
Other	RAN			0	3					0	0	0
Other	SAMK			4	0					0	0	0
Other	SCY1			2	1					2	4	3
Other	SLOB			2	0					0	2	1
Other	TBCK			1	0					1	1	1
Other	TLK			0	0					1	1	2
Other	TOPK			0	0					0	1	1
Other	TTK			1	1	0	1	1	1	0	1	1
Other	ULK			2	1	0	1	0	0	2	3	5
Other	VPS15			1	1					1	1	1
Other	WEE			3	1	0	1	2	1	2	2	3
Other	Wnk			0	0	1	1	1	1	1	1	4
Other	Worm1			0	0					2	0	0
Other	Worm2			0	0					3	0	0
Other	Worm3			0	0					2	0	0
Other	Worm4			0	0					1	0	0
Other	Worm5			0	0					3	0	0
CK1	CK1	CK1-A		0	0	2	2	1	1	1	2	2
CK1	CK1	CK1-D		1	1					1	1	2
CK1	CK1	CK1-G		0	3					1	1	3
CK1	CK1	CK1-unique		0	0					0	3	0
CK1	CK1-Unique			0	0					6	0	0
CK1	Dual			0	0					6	0	0
CK1	TTBK			1	0					1	1	2
CK1	TTBKL			0	0					31	0	0
CK1	VRK			0	0					1	2	3
CK1	Worm10			0	0					2	0	0
CK1	Worm11			0	0					1	0	0
CK1	Worm6			0	0					28	0	0
CK1	Worm7			0	0					2	0	0
CK1	Worm8			0	0					3	0	0
CK1	Worm9			0	0					2	0	0
STE	Dicty2			5	0					0	0	0
STE	Dicty3	Dicty3-Unique		2	0					0	0	0
STE	Dicty3	FNIPK		6	0					0	0	0
STE	Dicty3	NZAK		2	0					0	0	0
STE	STE11			1	4					2	2	8
STE	STE20	FRAY		2	0					1	1	2
STE	STE20	KHS		0	0					1	1	4
STE	STE20	MKC		6	0	1	1	2	1	0	0	0
STE	STE20	MSN		0	0					1	1	4
STE	STE20	MST		2	1					1	1	2
STE	STE20	NinaC		0	0					0	1	2
STE	STE20	PAKA		4	3					2	2	3
STE	STE20	PAKB		0	0					1	1	3
STE	STE20	PAKL		4	0					0	0	0
STE	STE20	SLK		0	0					1	1	2
STE	STE20	STE20-DD1		2	0					0	0	0
STE	STE20	STE20-Unique		2	0					0	0	0
STE	STE20	STLK		0	0					2	1	2
STE	STE20	TAO		0	0					1	1	3
STE	STE20	YSK		1	2					1	1	3
STE	STE7			1	4					10	4	7
STE	STE-Unique			4	0					1	1	3
TK	Abl			0	0					1	1	2
TK	Ack			0	0					2	2	2
TK	Alk			0	0					1	1	2
TK	Axl			0	0					0	0	3
TK	CCK4			0	0					0	1	1
TK	Csk			0	0					1	1	2
TK	DDR			0	0					2	1	2
TK	EGFR			0	0					1	1	4
TK	Eph			0	0					1	1	14
TK	Fak			0	0					1	1	2
TK	Fer			0	0					38	1	2
TK	FGFR			0	0					1	2	4
TK	InsR			0	0					1	1	3
TK	JakA			0	0					0	1	4
TK	JakB			0	0					0	1	4
TK	Kin-16			0	0					16	0	0
TK	Kin-9			0	0					5	0	0
TK	Lmr			0	0					0	0	3
TK	Met			0	0					2	0	2
TK	Musk			0	0					0	1	1
TK	PDGFR/VEGFR			0	0					0	2	8
TK	Ret			0	0					0	1	1
TK	Ror			0	0					1	1	2
TK	Ryk			0	0					1	3	1
TK	Sev			0	0					0	1	1
TK	Src			0	0					3	2	11
TK	Syk			0	0					0	1	2
TK	Tec			0	0					0	1	5
TK	Tie			0	0					0	0	2
TK	TK-Unique			0	0					7	4	1
TK	Trk			0	0					1	0	3
TKL	ARK			9	0					0	0	0
TKL	ARMK			2	0					0	0	0
TKL	CZAK			5	0					0	0	0
TKL	Dicty4	Dicty4-Unique		2	0					0	0	0
TKL	Dicty4	DRK		4	0					0	0	0
TKL	Dicty4	SHK		5	0					0	0	0
TKL	Dicty5			4	0					0	0	0
TKL	DPYK			2	0					0	0	0
TKL	GDT			6	0					0	0	0
TKL	IRAK			0	0					1	1	4
TKL	LISK	LIMK		0	0					0	1	2
TKL	LISK	LISK-DD1		9	0					0	0	0
TKL	LISK	TESK		0	0					0	1	2
TKL	MLK	HH498		1	0					1	0	1
TKL	MLK	ILK		0	0					1	1	1
TKL	MLK	LZK		0	0					1	1	2
TKL	MLK	MLK		0	0					2	1	5
TKL	MLK	TAK1		0	0					2	3	1
TKL	RAF			0	0					3	2	5
TKL	RIPK			0	0					0	0	5
TKL	ROCO			11	0					1	1	2
TKL	STKR	Type1		0	0					2	3	7
TKL	STKR	Type2		0	0					1	2	5
TKL	TKL-Unique			8	0					0	0	1
RGC	RGC			0	0					27	6	5
Atypical	ABC1	ABC1-B		2	1					1	2	2
Atypical	ABC1	ABC1-C		1	1					1	0	1
Atypical	AFK			4	0					0	0	0
Atypical	Alpha	Alpha-unique		2	0					0	0	3
Atypical	Alpha	ChaK		0	0					0	0	2
Atypical	Alpha	eEF2K		0	0					1	0	1
Atypical	Alpha	MHCK		4	0					0	0	0
Atypical	BCR			0	0					0	0	1
Atypical	BRD			2	0					3	1	4
Atypical	FAST			0	0					0	0	1
Atypical	G11			1	0					0	0	1
Atypical	H11			0	0					0	0	1
Atypical	HisK			14	1					0	0	0
Atypical	PDHK			0	2					2	1	5
Atypical	PIKK	ATM		0	1	1	1	2	1	1	1	1
Atypical	PIKK	ATR		1	1	1	3	2	1	1	1	1
Atypical	PIKK	DNAPK		1	0					0	0	1
Atypical	PIKK	FRAP		1	2					1	1	1
Atypical	PIKK	SMG1		1	0					1	1	1
Atypical	PIKK	TRRAP		1	1					1	1	1
Atypical	RIO	RIO1		1	1	1	1	0	1	1	1	1
Atypical	RIO	RIO2		1	1	0	1	1	1	1	1	1
Atypical	RIO	RIO3		0	0	1	0	0	0	1	1	1
Atypical	TAF1			1	1					1	1	1
Atypical	TIF			1	0					0	1	3
Subfamilies existed in common ancestor
Group	Family	Subfamily		Dicty	Yeast	Enterocytozoon bieneusi	Encephalitozoon cuniculi	Nosema bombycis	Nosema ceranae	Worm	Fly	Human
AGC	AGC-Unique			1	0					1	0	0
AGC	AKT			2	3					2	1	3
AGC	MAST			5	0					1	2	5
AGC	NDR			6	4					2	2	4
AGC	PDK1			2	3					2	1	1
AGC	PKA			3	3	0	1	1	1	2	4	5
AGC	SGK			2	0					1	0	3
Atypical	ABC1	ABC1-B		2	1					1	2	2
Atypical	ABC1	ABC1-C		1	1					1	0	1
Atypical	Alpha	Alpha-unique		2	0					0	0	3
Atypical	BRD			2	0					3	1	4
Atypical	G11			1	0					0	0	1
Atypical	HisK			14	1					0	0	0
Atypical	PIKK	FRAP		1	2					1	1	1
Atypical	PIKK	ATR		1	1	1	3	2	1	1	1	1
Atypical	PIKK	TRRAP		1	1					1	1	1
Atypical	PIKK	DNAPK		1	0					0	0	1
Atypical	PIKK	SMG1		1	0					1	1	1
Atypical	RIO	RIO1		1	1	1	1	0	1	1	1	1
Atypical	RIO	RIO2		1	1	0	1	1	1	1	1	1
Atypical	TAF1			1	1					1	1	1
Atypical	TIF			1	0					0	1	3
CAMK	CAMK1			8	4					1	1	5
CAMK	CAMKL	MARK		3	1					2	3	4
CAMK	CAMKL	AMPK		1	1					2	1	2
CAMK	CAMKL	BRSK		1	0					1	1	2
CAMK	CAMKL	LKB		1	0					1	1	1
CAMK	CAMKL	QIK		1	0					1	2	3
CAMK	RAD53			5	1	0	1	0	0	2	1	1
CK1	CK1	CK1-D		1	1					1	1	2
CK1	TTBK			1	0					1	1	2
CMGC	CDK	CDC2		1	1	1	1	3	1	2	2	3
CMGC	CDK	CDK7		1	1	3	1	3	1	1	1	1
CMGC	CDK	CDK8		1	1					1	1	2
CMGC	CDK	CRK7		1	1	1	1	3	2	1	1	2
CMGC	CDK	PITSLRE		2	0	0	0	1	0	2	1	1
CMGC	CDK	PHO85/CDK5		1	0	1	1	3	1	1	1	1
CMGC	CK2			2	2	17	1	1	1	1	1	2
CMGC	CLK			1	1					3	1	4
CMGC	CMGC-Unique			2	1					1	0	0
CMGC	DYRK	YAK		1	1	0	1	0	0	0	0	0
CMGC	DYRK	DYRK1		1	0					1	1	2
CMGC	DYRK	DYRK2		1	0	0	0	0	1	3	2	3
CMGC	DYRK	PRP4		1	0					1	1	1
CMGC	GSK			2	4	0	1	1	1	7	3	2
CMGC	MAPK	ERK		1	6					1	1	5
CMGC	MAPK	ERK7		1	0					1	1	1
CMGC	RCK			1	1					1	1	3
CMGC	SRPK			1	1					1	3	3
Other	AUR			1	1	1	1	1	2	2	2	3
Other	BUB			1	1					1	2	2
Other	Bud32			1	1	0	1	0	0	1	1	1
Other	CAMKK	Meta		1	0					1	1	2
Other	CDC7			1	1	1	2	2	1	1	2	1
Other	Haspin			1	2	0	1	2	1	13	1	1
Other	IKS			1	1					0	0	0
Other	IRE			7	1					1	1	2
Other	NAK			3	4					2	3	4
Other	NEK			4	1	0	0	2	1	4	2	11
Other	Other-Unique			13	3					10	1	7
Other	PEK	GCN2		3	1					1	1	1
Other	PEK	PEK		2	0	0	0	1	1	2	1	1
Other	PEK	PEK-unique		1	0					0	0	2
Other	PLK			1	1	2	2	4	2	3	2	4
Other	SCY1			2	1					2	4	3
Other	SLOB			2	0					0	2	1
Other	TBCK			1	0					1	1	1
Other	TTK			1	1	0	1	1	1	0	1	1
Other	ULK			2	1	0	1	0	0	2	3	5
Other	VPS15			1	1					1	1	1
Other	WEE			3	1	0	1	2	1	2	2	3
STE	STE11			1	4					2	2	8
STE	STE20	PAKA		4	3					2	2	3
STE	STE20	YSK		1	2					1	1	3
STE	STE20	MST		2	1					1	1	2
STE	STE20	MKC		6	0	1	1	2	1	0	0	0
STE	STE20	FRAY		2	0					1	1	2
STE	STE7			1	4					10	4	7
STE	STE-Unique			4	0					1	1	3
TKL	MLK	HH498		1	0					1	0	1
TKL	ROCO			11	0					1	1	2
TKL	TKL-Unique			8	0					0	0	1
Unique to Dicty
Group	Family	Subfamily		Dicty	Yeast	Enterocytozoon bieneusi	Encephalitozoon cuniculi	Nosema bombycis	Nosema ceranae	Worm	Fly	Human
Atypical	AFK			4	0					0	0	0
Atypical	Alpha	MHCK		4	0					0	0	0
CAMK	CAMKL	CAMKL-unique		1	0					0	0	0
CMGC	CDK	CDK-DD1		3	0					0	0	0
CMGC	Dicty1			3	0					0	0	0
Other	Dicty10			2	0					0	0	0
Other	Dicty6			2	0					0	0	0
Other	Dicty7			2	0					0	0	0
Other	Dicty8			2	0					0	0	0
Other	Dicty9			6	0					0	0	0
Other	SAMK			4	0					0	0	0
STE	Dicty2			5	0					0	0	0
STE	Dicty3	Dicty3-Unique		2	0					0	0	0
STE	Dicty3	NZAK		2	0					0	0	0
STE	Dicty3	FNIPK		6	0					0	0	0
STE	STE20	STE20-DD1		2	0					0	0	0
STE	STE20	STE20-Unique		2	0					0	0	0
STE	STE20	PAKL		4	0					0	0	0
TKL	ARK			9	0					0	0	0
TKL	ARMK			2	0					0	0	0
TKL	CZAK			5	0					0	0	0
TKL	Dicty4	Dicty4-Unique		2	0					0	0	0
TKL	Dicty4	DRK		4	0					0	0	0
TKL	Dicty4	SHK		5	0					0	0	0
TKL	Dicty5			4	0					0	0	0
TKL	DPYK			2	0					0	0	0
TKL	GDT			6	0					0	0	0
TKL	LISK	LISK-DD1		9	0					0	0	0
Unique to Yeast
Group	Family	Subfamily		Dicty	Yeast	Enterocytozoon bieneusi	Encephalitozoon cuniculi	Nosema bombycis	Nosema ceranae	Worm	Fly	Human
AGC	RSK	RSK-Unique		0	2					0	0	0
CAMK	CAMKL	GIN4		0	3					0	0	0
CAMK	CAMKL	Kin4		0	2					0	0	0
Other	CAMKK	ELM		0	3					0	0	0
Other	HAL			0	9					0	0	0
Other	RAN			0	3					0	0	0
Unique to Human
Group	Family	Subfamily		Dicty	Yeast	Enterocytozoon bieneusi	Encephalitozoon cuniculi	Nosema bombycis	Nosema ceranae	Worm	Fly	Human
CAMK	CAMKL	HUNK		0	0					0	0	1
CAMK	Trio			0	0					0	0	6
Other	NKF3			0	0					0	0	2
Other	NKF4			0	0					0	0	2
Other	NKF5			0	0					0	0	2
TK	Axl			0	0					0	0	3
TK	Lmr			0	0					0	0	3
TK	Tie			0	0					0	0	2
TKL	RIPK			0	0					0	0	5
Atypical	Alpha	ChaK		0	0					0	0	2
Atypical	BCR			0	0					0	0	1
Atypical	FAST			0	0					0	0	1
Atypical	H11			0	0					0	0	1
Unique to Worm
Group	Family	Subfamily		Dicty	Yeast	Enterocytozoon bieneusi	Encephalitozoon cuniculi	Nosema bombycis	Nosema ceranae	Worm	Fly	Human
CK1	CK1-Unique			0	0					6	0	0
CK1	Dual			0	0					6	0	0
CK1	TTBKL			0	0					31	0	0
CK1	Worm10			0	0					2	0	0
CK1	Worm11			0	0					1	0	0
CK1	Worm6			0	0					28	0	0
CK1	Worm7			0	0					2	0	0
CK1	Worm8			0	0					3	0	0
CK1	Worm9			0	0					2	0	0
CMGC	MAPK	MAPK-Unique		0	0					3	0	0
Other	Worm1			0	0					2	0	0
Other	Worm2			0	0					3	0	0
Other	Worm3			0	0					2	0	0
Other	Worm4			0	0					1	0	0
Other	Worm5			0	0					3	0	0
TK	Kin-16			0	0					16	0	0
TK	Kin-9			0	0					5	0	0
Unique to Fly
Group	Family	Subfamily		Dicty	Yeast	Enterocytozoon bieneusi	Encephalitozoon cuniculi	Nosema bombycis	Nosema ceranae	Worm	Fly	Human
CK1	CK1	CK1-unique		0	0					0	3	0
Unique to Fungi (Yeast and Microsporidia)
Group	Family	Subfamily		Dicty	Yeast	Enterocytozoon bieneusi	Encephalitozoon cuniculi	Nosema bombycis	Nosema ceranae	Worm	Fly	Human
AGC	PKC	PKC-Unique		0	1	0	0	0	1	0	0	0
CAMK	CAMKL	Kin1		0	2	1	1	1	1	0	0	0
Conserved in Dicty, Yeast, Microsporidia, Worm, Fly and Human
Group	Family	Subfamily		Dicty	Yeast	Enterocytozoon bieneusi	Encephalitozoon cuniculi	Nosema bombycis	Nosema ceranae	Worm	Fly	Human
AGC	PKA			3	3	0	1	1	1	2	4	5
Atypical	PIKK	ATR		1	1	1	3	2	1	1	1	1
Atypical	RIO	RIO2		1	1	0	1	1	1	1	1	1
Atypical	RIO	RIO1		1	1	1	1	0	1	1	1	1
CAMK	RAD53			5	1	0	1	0	0	2	1	1
CMGC	CDK	CRK7		1	1	1	1	3	2	1	1	2
CMGC	CDK	CDC2		1	1	1	1	3	1	2	2	3
CMGC	CDK	CDK7		1	1	3	1	3	1	1	1	1
CMGC	CK2			2	2	17	1	1	1	1	1	2
CMGC	GSK			2	4	0	1	1	1	7	3	2
Other	AUR			1	1	1	1	1	2	2	2	3
Other	Bud32			1	1	0	1	0	0	1	1	1
Other	CDC7			1	1	1	2	2	1	1	2	1
Other	Haspin			1	2	0	1	2	1	13	1	1
Other	NEK			4	1	0	0	2	1	4	2	11
Other	PLK			1	1	2	2	4	2	3	2	4
Other	ULK			2	1	0	1	0	0	2	3	5
Other	WEE			3	1	0	1	2	1	2	2	3
Conserved in Dicty, Yeast, Worm, Fly and Human, but loss from Microsporidia
Group	Family	Subfamily		Dicty	Yeast	Enterocytozoon bieneusi	Encephalitozoon cuniculi	Nosema bombycis	Nosema ceranae	Worm	Fly	Human
AGC	AKT			2	3					2	1	3
AGC	NDR			6	4					2	2	4
AGC	PDK1			2	3					2	1	1
Atypical	ABC1	ABC1-B		2	1					1	2	2
Atypical	PIKK	TRRAP		1	1					1	1	1
Atypical	PIKK	FRAP		1	2					1	1	1
Atypical	TAF1			1	1					1	1	1
CAMK	CAMK1			8	4					1	1	5
CAMK	CAMKL	AMPK		1	1					2	1	2
CAMK	CAMKL	MARK		3	1					2	3	4
CK1	CK1	CK1-D		1	1					1	1	2
CMGC	CDK	CDK8		1	1					1	1	2
CMGC	CLK			1	1					3	1	4
CMGC	MAPK	ERK		1	6					1	1	5
CMGC	RCK			1	1					1	1	3
CMGC	SRPK			1	1					1	3	3
Other	BUB			1	1					1	2	2
Other	IRE			7	1					1	1	2
Other	NAK			3	4					2	3	4
Other	Other-Unique			13	3					10	1	7
Other	PEK	GCN2		3	1					1	1	1
Other	SCY1			2	1					2	4	3
Other	VPS15			1	1					1	1	1
STE	STE11			1	4					2	2	8
STE	STE20	MST		2	1					1	1	2
STE	STE20	YSK		1	2					1	1	3
STE	STE20	PAKA		4	3					2	2	3
STE	STE7			1	4					10	4	7
Conserved in Dicty, Microsporidia, Worm, Fly and Human, but loss from Yeast
Group	Family	Subfamily		Dicty	Yeast	Enterocytozoon bieneusi	Encephalitozoon cuniculi	Nosema bombycis	Nosema ceranae	Worm	Fly	Human
CMGC	CDK	PHO85		1	0	1	1	3	1	1	1	1
CMGC	DYRK	DYRK2		1	0	0	0	0	1	3	2	3
Other	PEK	PEK		2	0	0	0	1	1	2	1	1
Conserved in Dicty, Worm, Fly and Human, but loss from Yeast and Microsporidia
Group	Family	Subfamily		Dicty	Yeast	Enterocytozoon bieneusi	Encephalitozoon cuniculi	Nosema bombycis	Nosema ceranae	Worm	Fly	Human
AGC	MAST			5	0					1	2	5
Atypical	BRD			2	0					3	1	4
Atypical	PIKK	SMG1		1	0					1	1	1
CAMK	CAMKL	LKB		1	0					1	1	1
CAMK	CAMKL	BRSK		1	0					1	1	2
CAMK	CAMKL	QIK		1	0					1	2	3
CK1	TTBK			1	0					1	1	2
CMGC	DYRK	PRP4		1	0					1	1	1
CMGC	DYRK	DYRK1		1	0					1	1	2
CMGC	MAPK	ERK7		1	0					1	1	1
CMGC	CDK	PITSLRE		2	0					2	1	1
Other	CAMKK	Meta		1	0					1	1	2
Other	TBCK			1	0					1	1	1
STE	STE20	FRAY		2	0					1	1	2
STE	STE-Unique			4	0					1	1	3
TKL	ROCO			11	0					1	1	2
Conserved in Yeast, Worm, Fly and Human, but missing from Dicty and Microsporidia
Group	Family	Subfamily		Dicty	Yeast	Enterocytozoon bieneusi	Encephalitozoon cuniculi	Nosema bombycis	Nosema ceranae	Worm	Fly	Human
Atypical	PDHK			0	2					2	1	5
CK1	CK1	CK1-G		0	3					1	1	3
CMGC	CDK	CDK-Unique		0	2					1	1	1
Conserved in Worm, Fly and Human, but missing from Dicty Yeast and Microsporidia
Group	Family	Subfamily		Dicty	Yeast	Enterocytozoon bieneusi	Encephalitozoon cuniculi	Nosema bombycis	Nosema ceranae	Worm	Fly	Human
AGC	DMPK	ROCK		0	0					1	1	2
AGC	GRK	BARK		0	0					1	1	2
AGC	GRK	GRK		0	0					1	1	5
AGC	PKC	Delta		0	0					1	1	2
AGC	PKC	Eta		0	0					1	1	2
AGC	PKC	Iota		0	0					1	1	2
AGC	PKG			0	0					2	3	2
AGC	PKN			0	0					1	1	3
AGC	RSK	MSK		0	0					1	1	2
AGC	RSK	RSK		0	0					1	1	4
AGC	RSKL			0	0					1	1	2
AGC	RSKR			0	0					1	1	1
AGC	YANK			0	0					1	1	3
CAMK	CAMK2			0	0					1	1	4
CAMK	CAMKL	NIM1		0	0					1	1	1
CAMK	CAMKL	SNRK		0	0					1	1	1
CAMK	CASK			0	0					1	1	1
CAMK	DAPK			0	0					1	1	5
CAMK	DCAMKL			0	0					2	1	3
CAMK	MAPKAPK	MNK		0	0					1	1	2
CAMK	MAPKAPK	MAPKAPK		0	0					2	1	3
CAMK	MLCK			0	0					5	5	5
CAMK	PHK			0	0					1	1	2
CAMK	PKD			0	0					2	1	3
CAMK	RSKb	MSKb		0	0					1	1	2
CAMK	RSKb	RSKb		0	0					1	1	4
CAMK	TSSK			0	0					3	2	5
CK1	VRK			0	0					1	2	3
CMGC	CDK	CDK4		0	0					1	1	2
CMGC	CDKL			0	0					1	1	5
CMGC	Dyrk	HIPK		0	0					1	1	4
CMGC	MAPK	nmo		0	0					1	1	1
CMGC	MAPK	Jnk		0	0					5	1	3
CMGC	MAPK	p38		0	0					3	3	4
CMGC	CDK	TAIRE		0	0					2	1	5
Other	NKF1			0	0					1	2	3
Other	NKF2			0	0					1	1	1
Other	NRBP			0	0					1	1	2
Other	TLK			0	0					1	1	2
RGC	RGC			0	0					27	6	5
STE	STE20	STLK		0	0					2	1	2
STE	STE20	SLK		0	0					1	1	2
STE	STE20	PAKB		0	0					1	1	3
STE	STE20	TAO		0	0					1	1	3
STE	STE20	KHS		0	0					1	1	4
STE	STE20	MSN		0	0					1	1	4
TK	Abl			0	0					1	1	2
TK	Ack			0	0					2	2	2
TK	Alk			0	0					1	1	2
TK	Csk			0	0					1	1	2
TK	DDR			0	0					2	1	2
TK	EGFR			0	0					1	1	4
TK	Eph			0	0					1	1	14
TK	Fak			0	0					1	1	2
TK	Fer			0	0					38	1	2
TK	FGFR			0	0					1	2	4
TK	InsR			0	0					1	1	3
TK	Ror			0	0					1	1	2
TK	Ryk			0	0					1	3	1
TK	Src			0	0					3	2	11
TK	TK-Unique			0	0					7	4	1
TKL	IRAK			0	0					1	1	4
TKL	MLK	ILK		0	0					1	1	1
TKL	MLK	TAK1		0	0					2	3	1
TKL	MLK	LZK		0	0					1	1	2
TKL	MLK	MLK		0	0					2	1	5
TKL	RAF			0	0					3	2	5
TKL	STKR	Type2		0	0					1	2	5
TKL	STKR	Type1		0	0					2	3	7
Conserved in Yeast, Microsporidia, Worm, Fly and Human, but missing from Dicty
Group	Family	Subfamily		Dicty	Yeast	Enterocytozoon bieneusi	Encephalitozoon cuniculi	Nosema bombycis	Nosema ceranae	Worm	Fly	Human
AGC	RSK	p70		0	1	0	1	1	1	2	1	2
Atypical	PIKK	ATM		0	1	1	1	2	1	1	1	1
CAMK	CAMKL	CHK1		0	1	0	1	1	1	7	1	1
Conserved in Yeast, Microsporidia, but loss from Dicty, Worm, Fly and Human
Group	Family	Subfamily		Dicty	Yeast	Enterocytozoon bieneusi	Encephalitozoon cuniculi	Nosema bombycis	Nosema ceranae	Worm	Fly	Human
AGC	PKC	PKC-Unique		0	1	0	0	0	1	0	0	0
CAMK	CAMKL	Kin1		0	2	1	1	1	1	0	0	0
Conserved in Microsporidia, Worm, Fly and Human, but missing from Dicty and Yeast
Group	Family	Subfamily		Dicty	Yeast	Enterocytozoon bieneusi	Encephalitozoon cuniculi	Nosema bombycis	Nosema ceranae	Worm	Fly	Human
AGC	DMPK	GEK		0	0	1	1	2	1	1	1	4
AGC	PKC	Alpha		0	0	1	0	1	0	1	2	3
Atypical	RIO	RIO3		0	0	1	0	0	0	1	1	1
CAMK	CAMKL	NuaK		0	0	0	1	1	0	1	1	2
CK1	CK1	CK1-A		0	0	2	2	1	1	1	2	2
CMGC	CDK	CDK9		0	0	0	1	0	0	1	1	1
Other	Wnk			0	0	1	1	1	1	1	1	4
Loss from Yeast, Microsporidia, Worm and Fly
Group	Family	Subfamily		Dicty	Yeast	Enterocytozoon bieneusi	Encephalitozoon cuniculi	Nosema bombycis	Nosema ceranae	Worm	Fly	Human
Atypical	Alpha	Alpha-unique		2	0					0	0	3
Atypical	G11			1	0					0	0	1
Atypical	PIKK	DNAPK		1	0					0	0	1
Other	PEK	PEK-unique		1	0					0	0	2
TKL	TKL-Unique			8	0					0	0	1
Missing from Dicty, Yeast, Microsporidia and Fly
Group	Family	Subfamily		Dicty	Yeast	Enterocytozoon bieneusi	Encephalitozoon cuniculi	Nosema bombycis	Nosema ceranae	Worm	Fly	Human
Atypical	Alpha	eEF2K		0	0					1	0	1
CAMK	CAMKL	MELK		0	0					1	0	1
CAMK	PIM			0	0					2	0	3
CAMK	PSK			0	0					1	0	2
TK	Met			0	0					2	0	2
TK	Trk			0	0					1	0	3
Missing from Dicty, Yeast, Microsporidia and Worm
Group	Family	Subfamily		Dicty	Yeast	Enterocytozoon bieneusi	Encephalitozoon cuniculi	Nosema bombycis	Nosema ceranae	Worm	Fly	Human
AGC	DMPK	DMPK-Unique		0	0					0	1	1
CAMK	Trbl			0	0					0	1	3
Other	IKK			0	0					0	2	4
Other	MOS			0	0					0	1	1
Other	TOPK			0	0					0	1	1
STE	STE20	NinaC		0	0					0	1	2
TK	CCK4			0	0					0	1	1
TK	JakA			0	0					0	1	4
TK	JakB			0	0					0	1	4
TK	Musk			0	0					0	1	1
TK	PDGFR/VEGFR			0	0					0	2	8
TK	Ret			0	0					0	1	1
TK	Sev			0	0					0	1	1
TK	Syk			0	0					0	1	2
TK	Tec			0	0					0	1	5
TKL	LISK	LIMK		0	0					0	1	2
TKL	LISK	TESK		0	0					0	1	2
Missing from Dicty, Microsporidia and Worm
Group	Family	Subfamily		Dicty	Yeast	Enterocytozoon bieneusi	Encephalitozoon cuniculi	Nosema bombycis	Nosema ceranae	Worm	Fly	Human
CAMK	CAMKL	PASK		0	2					0	1	1
CAMK	CAMK-Unique			0	4					0	1	3
Loss from Microsporidia, Worm, Fly and Human
Group	Family	Subfamily		Dicty	Yeast	Enterocytozoon bieneusi	Encephalitozoon cuniculi	Nosema bombycis	Nosema ceranae	Worm	Fly	Human
Other	IKS			1	1					0	0	0
Atypical	HisK			14	1					0	0	0
Loss from Worm, Fly and Human
Group	Family	Subfamily		Dicty	Yeast	Enterocytozoon bieneusi	Encephalitozoon cuniculi	Nosema bombycis	Nosema ceranae	Worm	Fly	Human
CMGC	DYRK	YAK		1	1	0	1	0	0	0	0	0
Loss from Yeast, Worm, Fly and Human
Group	Family	Subfamily		Dicty	Yeast	Enterocytozoon bieneusi	Encephalitozoon cuniculi	Nosema bombycis	Nosema ceranae	Worm	Fly	Human
STE	STE20	MKC		6	0	1	1	2	1	0	0	0
Missing from Dicty, Yeast and Worm
Group	Family	Subfamily		Dicty	Yeast	Enterocytozoon bieneusi	Encephalitozoon cuniculi	Nosema bombycis	Nosema ceranae	Worm	Fly	Human
CMGC	CDK	CDK10		0	0	0	1	0	0	0	1	1
Loss from Yeast, Microsporidia, Fly and Human
Group	Family	Subfamily		Dicty	Yeast	Enterocytozoon bieneusi	Encephalitozoon cuniculi	Nosema bombycis	Nosema ceranae	Worm	Fly	Human
AGC	AGC-Unique			1	0					1	0	0
Loss from Yeast, Microsporidia and Fly
Group	Family	Subfamily		Dicty	Yeast	Enterocytozoon bieneusi	Encephalitozoon cuniculi	Nosema bombycis	Nosema ceranae	Worm	Fly	Human
TKL	MLK	HH498		1	0					1	0	1
AGC	SGK			2	0					1	0	3
Loss from Worm
Group	Family	Subfamily		Dicty	Yeast	Enterocytozoon bieneusi	Encephalitozoon cuniculi	Nosema bombycis	Nosema ceranae	Worm	Fly	Human
Other	TTK			1	1	0	1	1	1	0	1	1
Loss from Fly
Group	Family	Subfamily		Dicty	Yeast	Enterocytozoon bieneusi	Encephalitozoon cuniculi	Nosema bombycis	Nosema ceranae	Worm	Fly	Human
Atypical	ABC1	ABC1-C		1	1					1	0	1
Loss from Fly and Human
Group	Family	Subfamily		Dicty	Yeast	Enterocytozoon bieneusi	Encephalitozoon cuniculi	Nosema bombycis	Nosema ceranae	Worm	Fly	Human
CMGC	CMGC-Unique			2	1					1	0	0
Reference
	Manning G, Plowman GD, Hunter T, Sudarsanam S. Evolution of protein kinase signaling from yeast to man. Trends Biochem Sci. 2002 Oct;27(10):514-520.
